# Supplementary material for: Yang-deficiency constitution drives poor outcomes in clear cell renal cell carcinoma by modulating the tumour immune microenvironment
Source: Front Immunol. 2025 Nov 20;16:1673579. doi: 10.3389/fimmu.2025.1673579 (PMC12675363; doi:10.3389/fimmu.2025.1673579)
Supplement: Supplementary Figure 1 — Metascape pathway enrichment of common DEGs between YDC and ccRCC. [file DataSheet1.zip]

Archive with 10 entries (9 files):
- Supplementary/
- Supplementary/Diff_ccRCC.csv
- Supplementary/Supply Figure 1.pdf
- Supplementary/Supply Figure 1.png
- Supplementary/Supply Figure 2.pdf
- Supplementary/Supply Figure 2.png
- Supplementary/Supply Figure 3.pdf
- Supplementary/Supply Figure 3.png
- Supplementary/TCIA-ClinicalData.csv
- Supplementary/Yin(YangDC).csv
