# Supplementary material for: Yang-deficiency constitution drives poor outcomes in clear cell renal cell carcinoma by modulating the tumour immune microenvironment
Source: Front Immunol. 2025 Nov 20;16:1673579. doi: 10.3389/fimmu.2025.1673579 (PMC12675363; doi:10.3389/fimmu.2025.1673579)
Supplement: Supplementary Figure 1 — Metascape pathway enrichment of common DEGs between YDC and ccRCC. [file DataSheet1.zip › Supplementary/Diff_ccRCC.csv]

gene	logFC	AveExpr	t	P.Value	adj.P.Val	B
SEMG2	-6.087226232	-5.801401198	-42.50079678	1.91E-185	5.81E-181	413.1025247
MFSD4A	-5.026372971	3.582527039	-38.15927274	1.61E-164	1.95E-160	365.7300803
PVT1	4.631678153	3.364442719	38.09180785	3.46E-164	3.50E-160	364.9567051
TMEM207	-8.928732398	-5.037201934	-37.93224894	2.13E-163	1.84E-159	362.2369373
ESRRB	-6.620064687	-0.290984374	-37.69790103	3.08E-162	2.34E-158	360.1300018
UNCX	-5.841398544	-5.647390509	-36.44359742	5.63E-156	3.11E-152	345.5783758
PRR35	-8.787728049	-4.546051158	-35.85969897	4.93E-153	2.49E-149	338.5165143
ACP3	-6.034152558	0.168780849	-35.80038963	9.83E-153	4.59E-149	338.4247524
ATP12A	-8.5781547	-3.850878493	-35.71903785	2.54E-152	1.10E-148	336.9137026
AQP2	-14.5898063	-1.877106901	-35.29786538	3.47E-150	1.40E-146	332.2982684
LINC02121	-5.706837135	-5.946001655	-34.89390133	3.95E-148	1.50E-144	327.8419941
UMOD	-14.81089492	-0.606761622	-34.1211588	3.57E-144	1.14E-140	318.7136416
CDKN2A	5.24383136	1.608514634	33.95976085	2.41E-143	7.31E-140	317.012681
ELF5	-8.618376465	-3.087074996	-33.07421489	9.03E-139	2.61E-135	306.0413912
GP2	-8.056088912	-4.225058052	-32.96779356	3.22E-138	8.49E-135	304.688456
C4orf54	-7.944507451	-4.481887387	-32.85402938	1.25E-137	3.17E-134	303.3391354
FXYD4	-11.2677636	-2.697935374	-32.79193806	2.64E-137	6.40E-134	302.7357917
TRPV6	-5.745210686	-1.387496718	-32.77235666	3.33E-137	7.78E-134	302.6549488
MUC15	-10.27757322	-3.314944527	-32.59784687	2.70E-136	6.06E-133	300.3608571
SPAG4	3.988558112	4.845680074	32.38931599	3.29E-135	6.88E-132	298.3548252
HS6ST2	-7.966972237	-1.604024371	-32.35592877	4.91E-135	9.86E-132	297.6666638
KNG1	-11.6268108	-1.255627531	-32.2274255	2.30E-134	4.36E-131	296.1700477
GABRD	5.809166031	2.868373919	32.07620718	1.42E-133	2.61E-130	294.6143302
KCNJ1	-9.06847659	0.658365405	-32.06885696	1.55E-133	2.76E-130	294.4492708
TMEM238L	-4.205631296	-5.70010671	-31.95111015	6.40E-133	1.11E-129	292.8505758
SLC9A4	-9.882232997	-3.106560637	-31.91741419	9.60E-133	1.62E-129	292.2632001
HRG	-9.372396745	-3.011909784	-31.70649109	1.22E-131	2.00E-128	289.7466218
CA9	8.82734808	6.019082636	31.54263129	8.85E-131	1.41E-127	288.1215881
LOC100506444	-7.517503157	-4.30347522	-31.44605696	2.84E-130	4.42E-127	286.5339383
LOC102723663	3.327312576	1.726678706	31.32189265	1.28E-129	1.94E-126	285.5101959
SLC12A1	-11.25897458	1.081028812	-31.30883948	1.50E-129	2.21E-126	285.3291248
KCNJ10	-7.346419265	0.352233508	-30.84101772	4.35E-127	6.00E-124	279.6369913
RANBP3L	-6.244548248	0.461063798	-30.68075244	3.05E-126	4.12E-123	277.7029168
LOC101928596	-5.41445952	-4.45872811	-30.40057939	9.24E-125	1.19E-121	273.9372593
GPC5	-6.605889396	-2.289475164	-30.1100174	3.20E-123	4.04E-120	270.559288
GATA3-AS1	-6.806992555	-4.483329209	-30.0541217	6.33E-123	7.67E-120	269.7426653
PIK3C2G	-8.384519527	-3.265437704	-30.04713697	6.89E-123	8.19E-120	269.712643
TFAP2B	-8.72995265	-2.561986354	-30.00644268	1.13E-122	1.32E-119	269.278451
HCRTR2	-4.626007122	-5.709577544	-29.86295892	6.54E-122	7.48E-119	267.6411821
CDKN2B-AS1	4.079313193	-0.456434127	29.75669675	2.40E-121	2.69E-118	266.4168822
COL4A6	-5.994054491	-0.837988262	-29.7448538	2.77E-121	3.06E-118	266.2437117
AQP5-AS1	-6.415178078	-5.189072069	-29.69686417	4.99E-121	5.40E-118	265.4699422
SIGLEC8	5.750432615	1.859251554	29.37315114	2.63E-119	2.70E-116	261.8292125
FRMD7	-7.173484173	-4.487441225	-29.25023383	1.19E-118	1.20E-115	259.9727772
CA10	-8.342605433	-3.58965972	-29.23728097	1.39E-118	1.38E-115	259.8426973
LINC02343	-6.973345655	-4.687827957	-29.2330048	1.47E-118	1.44E-115	259.7694202
IRX2	-5.869481366	-0.517292916	-29.21986533	1.72E-118	1.66E-115	259.8636659
CLDN16	-7.240819167	-0.089260091	-29.21432957	1.85E-118	1.75E-115	259.8229585
LOC124900354	-6.293221899	-4.446667504	-29.10310823	7.23E-118	6.75E-115	258.178881
LINC01762	-5.181405344	-2.076648783	-29.01294348	2.19E-117	1.98E-114	257.2193804
HYKK	-2.104337784	1.515271909	-28.96994936	3.71E-117	3.31E-114	256.8888138
LOC102723475	-5.250221018	-4.970817763	-28.96524816	3.93E-117	3.46E-114	256.5259774
NAT8L	-6.551309355	-0.196953586	-28.87793339	1.15E-116	9.97E-114	255.7012973
NHLRC4	-3.649754137	0.068719355	-28.82750047	2.14E-116	1.83E-113	255.0977621
CALB1	-7.586762036	-0.275047529	-28.74467513	5.92E-116	4.99E-113	254.0645964
FAM245A	-6.364262961	-4.179050652	-28.73877119	6.37E-116	5.29E-113	253.7333378
RALYL	-8.377512526	-3.740876799	-28.71050038	9.02E-116	7.39E-113	253.4047141
DUSP9	-8.906658903	-1.167406084	-28.4623287	1.92E-114	1.51E-111	250.5468424
LOC340268	-4.75255611	-5.3970658	-28.43201602	2.78E-114	2.16E-111	250.0762129
ADGRF3	-3.623295422	-0.505438764	-28.4182903	3.30E-114	2.53E-111	250.0491982
SFRP1	-6.99187163	2.597631569	-28.25153373	2.57E-113	1.95E-110	248.0684446
VGLL1	-7.099976421	-4.857334997	-28.11966896	1.31E-112	9.69E-110	246.1718747
MTURN	-3.273586502	5.03090942	-28.0852839	2.00E-112	1.46E-109	245.9489593
STC2	4.703814029	6.208684005	27.80408611	6.45E-111	4.60E-108	242.4129401
TYRP1	-7.661381914	-3.274223057	-27.75868303	1.13E-110	7.88E-108	241.7699654
NDUFA4L2	6.464719327	9.258379183	27.64801954	4.44E-110	3.06E-107	240.2317839
ACOT12	-5.873859216	-3.996306279	-27.64301426	4.72E-110	3.22E-107	240.3135284
SLC16A1-AS1	3.267152632	1.865761333	27.61073828	7.04E-110	4.75E-107	240.1774363
TREM2	4.435191165	3.722599703	27.56295721	1.27E-109	8.48E-107	239.5564802
OLFM3	-5.23014564	-5.403362547	-27.56115101	1.30E-109	8.57E-107	239.3886734
BSND	-10.14173651	-3.166266304	-27.51803231	2.22E-109	1.43E-106	238.8195293
HELT	-4.680826054	-5.69501196	-27.50219096	2.70E-109	1.72E-106	238.7353099
NOL3	3.207378572	6.056854174	27.40281444	9.22E-109	5.77E-106	237.4647098
GABRA2	-8.906668417	-3.180554884	-27.35155771	1.74E-108	1.07E-105	236.7713797
WSPAR	-3.254254211	-6.057366634	-27.35214183	1.73E-108	1.07E-105	236.97506
LINC02410	-3.723002053	-5.779091795	-27.30051428	3.27E-108	1.98E-105	236.2748556
IRX1	-5.877001934	-1.685617042	-27.2712228	4.70E-108	2.82E-105	235.8737385
SIRLNT	-6.472940317	-5.120349991	-27.20273753	1.10E-107	6.53E-105	234.9342467
PRDM16-DT	-7.389102583	-0.776621412	-27.16922585	1.66E-107	9.80E-105	234.667062
LOC124903827	-7.389102583	-0.776621412	-27.16922585	1.66E-107	9.80E-105	234.667062
HSPA2	-3.944348124	4.257848692	-27.14671834	2.20E-107	1.28E-104	234.3928697
NELL1	-9.153969357	-2.921852695	-27.14468791	2.25E-107	1.30E-104	234.2408055
CDCA2	5.13227763	3.395597375	27.13145259	2.66E-107	1.52E-104	234.2341924
SLC12A3	-8.272779654	0.110773549	-27.06998468	5.69E-107	3.22E-104	233.479488
CLDN8	-11.15611787	-2.929004372	-27.01884063	1.07E-106	6.02E-104	232.6904665
PRR15	-4.85686372	0.385468256	-26.7565352	2.77E-105	1.51E-102	229.614903
HILPDA	4.72985535	6.477217345	26.6400434	1.18E-104	6.36E-102	227.9918796
DDB2	1.87207034	5.445075208	26.62999253	1.33E-104	7.15E-102	227.9352238
FECH	-2.002068888	5.160540571	-26.53085404	4.55E-104	2.40E-101	226.7229036
SCARB1	3.85227646	6.970709752	26.52654101	4.81E-104	2.51E-101	226.5475568
MPPED2-AS1	-5.524382801	-4.839893021	-26.48852443	7.70E-104	3.99E-101	226.110497
EDDM3A	-4.783819965	-5.264276824	-26.4869809	7.85E-104	4.04E-101	226.1320771
FAM3B	-5.966403604	-0.644724517	-26.43984902	1.41E-103	7.12E-101	225.6674235
PSKH2	-4.757641097	-5.698354889	-26.40919553	2.06E-103	1.03E-100	225.2550189
CHD9NB	-4.241252101	0.807871416	-26.31744914	6.44E-103	3.20E-100	224.1903833
ARHGAP22	2.893975692	2.497163215	26.247055	1.54E-102	7.61E-100	223.3078786
CLCNKA	-7.873795544	0.267524182	-26.22501179	2.03E-102	9.93E-100	223.0385062
KLRG2	-6.473458969	-2.995033626	-26.21959924	2.17E-102	1.05E-99	222.8297519
SIAH3	-5.420568972	-2.860679991	-26.20954885	2.46E-102	1.18E-99	222.7126957
LINC02348	7.232740466	3.61924877	26.15565169	4.80E-102	2.28E-99	222.1428721
POU3F4	-6.576648301	-5.116505062	-26.04737119	1.84E-101	8.67E-99	220.6883707
TMEM52B	-6.123987063	1.466010553	-26.03462819	2.16E-101	1.01E-98	220.6890647
FAM169A	-4.530585549	-0.123110614	-26.02533562	2.43E-101	1.12E-98	220.5580631
COBLL1	-2.645315112	6.151493794	-26.00082598	3.29E-101	1.51E-98	220.0855205
PDK1-AS1	1.927057934	1.158299282	25.97620298	4.47E-101	2.04E-98	219.9660662
SFTA1P	5.052177479	-0.688607538	25.96792954	4.95E-101	2.22E-98	219.8293907
LILRB1	3.029548437	3.416641299	25.92346426	8.60E-101	3.84E-98	219.2706514
TNNC1	-4.495584856	-1.377849443	-25.88064838	1.46E-100	6.48E-98	218.7212618
GADL1	-5.561544909	-4.025197466	-25.85894898	1.92E-100	8.43E-98	218.3335238
NRK	-7.166644238	-0.791738883	-25.83256468	2.66E-100	1.16E-97	218.150517
ATP1A1	-3.339266815	7.70225022	-25.82483416	2.93E-100	1.26E-97	217.777597
HMX2	-4.99490519	-5.791601397	-25.82524853	2.91E-100	1.26E-97	218.0551129
LINC01618	-5.191462988	-4.557096552	-25.78806776	4.63E-100	1.98E-97	217.455744
LOC107986281	-5.191462988	-4.557096552	-25.78806776	4.63E-100	1.98E-97	217.455744
PRRG2	-3.764190311	0.354472478	-25.66708135	2.08E-99	8.83E-97	216.1312357
RASL11B	-5.077035315	-3.865838464	-25.66561762	2.12E-99	8.93E-97	215.9500788
ARMH4	-3.935528247	2.144884157	-25.63307742	3.18E-99	1.33E-96	215.7030835
OVCH2	-6.596856546	-3.005408584	-25.62605712	3.47E-99	1.44E-96	215.4970482
BRINP3	-6.55002629	-4.438305013	-25.59790222	4.92E-99	2.03E-96	215.105353
SLC2A12	-4.642148391	-0.238454505	-25.5831562	5.91E-99	2.42E-96	215.0802602
ERVMER34-1	-6.143133592	-1.566152209	-25.56657849	7.26E-99	2.96E-96	214.8278079
ITGAX	3.510958218	4.401713425	25.54157696	9.91E-99	4.01E-96	214.4896153
SCNN1G	-9.426291275	-0.836621824	-25.50476376	1.57E-98	6.29E-96	214.0913637
AQP6	-8.477081179	-1.736667271	-25.5023285	1.61E-98	6.44E-96	214.0255816
KCTD8	-5.108393493	-4.145175632	-25.49746238	1.72E-98	6.80E-96	213.8660714
SERPINA5	-7.227719058	1.806853017	-25.4200554	4.49E-98	1.77E-95	213.0666183
LINC01976	-5.023725652	-5.485743078	-25.41749655	4.64E-98	1.81E-95	212.9524041
HSF4	5.261074251	4.758795302	25.40590605	5.36E-98	2.08E-95	212.7862751
ADH1C	-6.438576528	-1.411260947	-25.37460041	7.90E-98	3.05E-95	212.458453
CLCNKB	-8.259829575	0.699240565	-25.34619216	1.13E-97	4.32E-95	212.1573502
AGAP2	2.703794698	2.081117705	25.32686518	1.43E-97	5.46E-95	211.9059156
SIM2	-6.713750121	-1.938853507	-25.32463786	1.47E-97	5.58E-95	211.818424
SLC4A11	-4.181846663	1.007407642	-25.32158362	1.53E-97	5.76E-95	211.8524257
TRPV5	-5.225177603	-3.898935564	-25.30224067	1.94E-97	7.28E-95	211.4591576
CRISP2	-5.000655517	-5.539624617	-25.26696333	3.01E-97	1.12E-94	211.0993413
EHF	-7.167764448	0.639149775	-25.2616721	3.22E-97	1.19E-94	211.1093524
USP44	-3.362255682	-1.202951032	-25.22484212	5.09E-97	1.87E-94	210.6125702
SLC15A2	-3.738242493	1.916338156	-25.22336168	5.18E-97	1.89E-94	210.6248887
LINC01606	-7.734396667	-3.498636787	-25.21478747	5.77E-97	2.10E-94	210.3918246
WNK4	-4.657560962	1.940085632	-25.18125956	8.75E-97	3.16E-94	210.1021257
TMEM45B	-4.72172384	1.49418224	-25.17491001	9.47E-97	3.40E-94	210.0300144
GGT6	-7.987053872	-0.661580782	-25.14480145	1.38E-96	4.92E-94	209.6392895
TMEM213	-10.04196976	-0.683319958	-25.10352922	2.30E-96	8.12E-94	209.1274435
BMPR1B-DT	-5.127694765	-5.37781002	-25.10036258	2.39E-96	8.39E-94	209.0140711
ERMP1	-2.553856945	5.779978312	-25.09398973	2.59E-96	9.04E-94	208.8484518
ABCA4	-4.611479994	-0.044409893	-25.06146704	3.88E-96	1.35E-93	208.6208994
NR0B2	-8.185396403	-3.704146802	-25.05624868	4.14E-96	1.43E-93	208.4245192
CFAP74	3.786896635	-0.633223903	25.0271213	5.95E-96	2.04E-93	208.1823843
FAM81A	-2.905878324	1.709727186	-25.01576148	6.86E-96	2.34E-93	208.0527976
CXCR4	2.914009314	7.150377245	24.87733899	3.84E-95	1.30E-92	206.0510906
DBT	-1.668999301	5.092354333	-24.8413478	6.00E-95	2.02E-92	205.754395
GSTM3	-3.62068435	4.482958036	-24.83953867	6.14E-95	2.06E-92	205.7670379
KLHL14	-4.406586597	0.457201287	-24.82861173	7.03E-95	2.34E-92	205.739647
GRM1	-4.690783684	-1.785912287	-24.80178978	9.82E-95	3.26E-92	205.3538046
FLRT1	-4.779329449	-1.866213274	-24.79345013	1.09E-94	3.59E-92	205.2475761
SCNN1B	-6.777245221	0.645201002	-24.73075586	2.38E-94	7.79E-92	204.5267196
EGF	-6.482415659	2.515185049	-24.70135395	3.43E-94	1.12E-91	204.1330748
FABP6	6.414203498	2.642085546	24.69778655	3.58E-94	1.16E-91	204.0849992
PTGER1	-6.706598579	-2.698665922	-24.68218023	4.35E-94	1.40E-91	203.8380692
TPPP2	-4.481530935	-4.11419769	-24.67533996	4.73E-94	1.52E-91	203.7054474
APOC1	4.975796091	3.966377611	24.63278267	8.04E-94	2.57E-91	203.2255648
MPP7	-3.40880209	2.908495123	-24.61708401	9.77E-94	3.10E-91	203.0745314
SLC26A7	-6.722475712	0.553935859	-24.59874942	1.23E-93	3.88E-91	202.8899632
TAFA4	-3.832266623	-5.331048936	-24.58859007	1.39E-93	4.38E-91	202.6776582
GATA3	-4.177235044	2.636174117	-24.57135617	1.73E-93	5.40E-91	202.5159287
PIK3R5	2.997900643	3.633618024	24.5379388	2.62E-93	8.14E-91	202.0632529
ARHGEF39	2.467092157	1.532287129	24.51258892	3.59E-93	1.11E-90	201.8132403
LINC02944	-5.25975858	-5.054581071	-24.51151578	3.63E-93	1.12E-90	201.6993343
SLC4A9	-6.705149272	-2.322114311	-24.4823851	5.22E-93	1.60E-90	201.3809236
FAM246C	5.866296631	0.402362555	24.41001647	1.28E-92	3.91E-90	200.5499871
CCDC181	-3.759610518	-0.25508013	-24.38690548	1.71E-92	5.19E-90	200.2582127
HS6ST1	-2.141883944	5.193450563	-24.38159841	1.83E-92	5.52E-90	200.036759
CACNA2D2	-2.406437515	0.86683487	-24.31184452	4.35E-92	1.30E-89	199.331545
SMIM5	-4.953290265	0.574610913	-24.27040027	7.29E-92	2.17E-89	198.8191798
LINC01555	-4.054508216	-5.356326641	-24.25446341	8.89E-92	2.63E-89	198.5475747
MCCD1	-7.504153318	-2.701430025	-24.21661925	1.42E-91	4.18E-89	198.0791418
SLC25A5-AS1	-2.215027972	0.424671197	-24.21613593	1.43E-91	4.18E-89	198.1467475
COL5A3	3.38911637	4.548581522	24.21336428	1.48E-91	4.30E-89	197.9864864
WAKMAR2	2.220506157	0.937501943	24.21180665	1.51E-91	4.37E-89	198.0906091
PAK6	-4.823854082	-0.187378531	-24.21117771	1.52E-91	4.38E-89	198.0818233
BUB1B-PAK6	-4.823854082	-0.187378531	-24.21117771	1.52E-91	4.38E-89	198.0818233
CLUL1	-3.832515539	-1.613076384	-24.20679098	1.61E-91	4.60E-89	197.9948236
EPB41L4B	-5.653214553	-0.166263842	-24.18795412	2.03E-91	5.79E-89	197.7943356
ST8SIA4	3.462121238	5.203577985	24.12679103	4.35E-91	1.23E-88	196.8713552
ABHD17C	-2.280840613	3.086725456	-24.12444761	4.48E-91	1.26E-88	196.9532826
RBP2	-3.951826485	-3.326501504	-24.06406432	9.49E-91	2.67E-88	196.1704477
PROX1	-4.658954274	0.875419521	-24.06077322	9.89E-91	2.76E-88	196.2187737
LOC105374428	-5.602281439	-4.413554187	-24.05482365	1.06E-90	2.96E-88	196.0338496
SLC4A1	-8.63694606	0.128550234	-24.00860863	1.89E-90	5.24E-88	195.5745127
FAM167A	-4.47612943	1.129866974	-23.99661183	2.20E-90	6.05E-88	195.4204549
ANGPTL4	5.477845727	8.481128402	23.99352559	2.28E-90	6.26E-88	194.944717
PROM2	-6.120455819	1.983085523	-23.99002365	2.38E-90	6.51E-88	195.3217136
TMEM178A	-3.872058405	1.206795216	-23.97894867	2.73E-90	7.44E-88	195.2003749
CIMAP1B	3.503694664	3.921076622	23.97803875	2.77E-90	7.49E-88	195.0987555
INPP5J	-5.097856482	1.24547766	-23.96272945	3.35E-90	9.02E-88	194.9987081
GPC3	-4.92914542	2.594644455	-23.95635771	3.62E-90	9.72E-88	194.8857883
CALCA	-7.187185428	-3.89655346	-23.92558005	5.31E-90	1.42E-87	194.4424658
ATP6V1G3	-8.778831702	-4.265637372	-23.88361458	8.95E-90	2.38E-87	193.9185963
PCARE	-5.260458216	-5.156006217	-23.87941476	9.43E-90	2.50E-87	193.892136
SAP30	2.342004394	3.809444636	23.85264397	1.31E-89	3.47E-87	193.5481864
NETO2	3.204326527	5.543133776	23.82528682	1.85E-89	4.83E-87	193.1047124
SYT7	-4.748901371	0.81591116	-23.80489116	2.38E-89	6.20E-87	193.0480272
SLC20A2	-1.505632007	5.00578235	-23.75190533	4.60E-89	1.19E-86	192.2299275
PRDM16	-4.481269707	1.365268051	-23.74853474	4.80E-89	1.23E-86	192.3415959
DGCR5	4.621622924	4.546440505	23.73891744	5.40E-89	1.38E-86	192.0970094
ATP6V1C2	-3.97019776	0.520366687	-23.7205919	6.79E-89	1.73E-86	192.0060038
PARVG	2.969507094	3.51979737	23.69005498	9.92E-89	2.52E-86	191.5450228
CASR	-7.671261617	0.218584408	-23.6893449	1.00E-88	2.53E-86	191.6199639
SRGAP3	-2.658178949	2.408876793	-23.68331652	1.08E-88	2.72E-86	191.5058636
LINC01020	-5.732990153	-3.853360612	-23.57690815	4.05E-88	1.00E-85	190.1361707
TCF24	-4.64047636	-4.90466801	-23.52523978	7.69E-88	1.89E-85	189.5021498
SPTBN2	-6.359220083	2.605847695	-23.51993218	8.21E-88	2.01E-85	189.4735963
HEPACAM2	-8.479934291	-2.89170026	-23.46517083	1.62E-87	3.94E-85	188.7837559
SOST	-6.777829023	-3.759893772	-23.44752713	2.02E-87	4.88E-85	188.5406661
CD1D	2.408137253	2.801157003	23.41206383	3.14E-87	7.52E-85	188.1292836
SIGLEC10	3.265597791	2.883862769	23.40666596	3.35E-87	8.01E-85	188.0590921
RASAL3	2.681871394	3.644799246	23.4046992	3.44E-87	8.18E-85	188.0005261
CD300LF	3.177754597	1.798987921	23.37641764	4.88E-87	1.16E-84	187.7209566
MECOM	-2.999065095	5.240557052	-23.34494695	7.22E-87	1.70E-84	187.1656113
S100A2	-4.310520989	1.911050683	-23.31308611	1.07E-86	2.51E-84	186.9334179
CPAMD8	-3.062239442	2.982153792	-23.31257788	1.08E-86	2.52E-84	186.8891196
AK3	-1.626013149	6.165338622	-23.29942412	1.27E-86	2.95E-84	186.5332452
FER1L4	5.204210951	3.047183475	23.28951998	1.44E-86	3.33E-84	186.600664
SMIM43	4.931941969	-0.584678412	23.27939314	1.63E-86	3.76E-84	186.5425409
PIP4K2C	-1.577889737	5.446402527	-23.26369249	1.98E-86	4.55E-84	186.143783
VIM	2.629218939	10.29743594	23.26013304	2.07E-86	4.74E-84	185.6428992
SLC16A3	2.992624163	7.138189655	23.24172184	2.60E-86	5.93E-84	185.736631
TNFAIP6	6.2274823	4.066454977	23.19305938	4.76E-86	1.08E-83	185.3553819
VEGFA	3.29429981	9.945270399	23.18294428	5.40E-86	1.22E-83	184.7254132
ATP6V0A4	-9.203924644	-0.486372138	-23.17223028	6.16E-86	1.39E-83	185.2184562
AMPH	-3.635758147	-0.312660925	-23.16740611	6.54E-86	1.47E-83	185.1599441
PRKAR2B	-2.440198034	2.771822313	-23.12581161	1.10E-85	2.45E-83	184.5843275
TMEM164	-1.649398618	4.813414894	-23.12138242	1.16E-85	2.57E-83	184.4225711
SLC16A5	-3.211461162	2.853475171	-23.09983404	1.51E-85	3.35E-83	184.2593115
COL26A1	-6.027065239	-2.344521705	-23.08832857	1.75E-85	3.85E-83	184.146134
LINC02894	-5.760591427	-4.119677894	-23.06347229	2.38E-85	5.22E-83	183.7950845
PLPPR1	-7.36192318	-1.813581369	-23.05001724	2.81E-85	6.15E-83	183.6863498
MFSD6L	-5.275911311	-2.308751345	-23.03130047	3.54E-85	7.73E-83	183.4431349
FAM222A	-3.292926329	1.314099733	-22.99627869	5.47E-85	1.19E-82	183.0275152
VTCN1	-6.623986698	-0.37802282	-22.99104523	5.84E-85	1.26E-82	182.9796681
C1orf226	-3.388672457	1.594368211	-22.95278224	9.39E-85	2.03E-82	182.4824732
TMEM74B	3.6149352	-0.112760707	22.95036917	9.67E-85	2.08E-82	182.477558
LINC02048	5.103458365	-0.018554616	22.94434668	1.04E-84	2.23E-82	182.4029992
RHCG	-9.11144209	-0.910582672	-22.93930216	1.11E-84	2.37E-82	182.3357172
TMPRSS2	-7.397803212	0.394176275	-22.92073445	1.40E-84	2.96E-82	182.1086639
LOC124905021	-7.397803212	0.394176275	-22.92073445	1.40E-84	2.96E-82	182.1086639
ODAM	-5.918231402	-5.210429523	-22.91649881	1.47E-84	3.11E-82	182.0057467
FGF9	-7.987203964	-1.976928206	-22.89675588	1.88E-84	3.96E-82	181.7907868
RNF150	-3.793797119	3.158973107	-22.86694974	2.72E-84	5.71E-82	181.3631589
LINC00887	5.895974067	3.615044547	22.85303089	3.23E-84	6.76E-82	181.1686589
CLDN19	-7.495394821	-0.219493556	-22.84214935	3.70E-84	7.72E-82	181.1404963
CCNI2	-3.067848828	-1.064301976	-22.84148814	3.73E-84	7.75E-82	181.1258633
OXGR1	-5.777306828	-2.488959647	-22.83846998	3.87E-84	8.02E-82	181.0592863
FOXI1	-9.593094518	-3.119817038	-22.82986612	4.31E-84	8.86E-82	180.9365211
GRIK3	5.58444404	3.515570113	22.82764573	4.43E-84	9.08E-82	180.8595844
PAPPA	-3.917183644	2.084918926	-22.81408314	5.24E-84	1.07E-81	180.7520963
GCGR	-7.874349058	-3.130255938	-22.81045799	5.48E-84	1.12E-81	180.6969721
CRIPTO	-7.062836625	-2.704565293	-22.80588128	5.80E-84	1.18E-81	180.6518255
DMRT2	-8.443622442	-2.500805828	-22.79685386	6.49E-84	1.31E-81	180.545744
ENPP6	-4.545839795	-0.324843211	-22.78875254	7.18E-84	1.45E-81	180.4808783
EPN3	-6.206809412	-1.316715628	-22.71349141	1.82E-83	3.65E-81	179.5424498
ITGAD	4.497375861	-0.153670761	22.67563723	2.92E-83	5.80E-81	179.0842115
NUPR2	-6.808267557	-3.992552072	-22.63626615	4.75E-83	9.41E-81	178.5315539
CD70	7.145955997	3.714578848	22.62915746	5.19E-83	1.02E-80	178.3939417
RNU7-159P	-2.87348463	-6.367976871	-22.61975138	5.83E-83	1.15E-80	178.3202485
SLC1A4	1.873928958	4.927440119	22.60635218	6.88E-83	1.35E-80	178.038642
PCDH9	-4.153530685	0.932334668	-22.60563659	6.94E-83	1.36E-80	178.2073019
FCGR3A	3.504810478	6.426324358	22.59527455	7.89E-83	1.54E-80	177.7889239
MYO3B	-5.676315946	0.203744217	-22.54804824	1.42E-82	2.73E-80	177.5072535
CHGB	-5.587927752	-0.18966919	-22.53886511	1.59E-82	3.05E-80	177.3962839
NIPAL1	-3.863556405	1.109174649	-22.51195504	2.22E-82	4.24E-80	177.0466494
HK2	3.555183823	5.880957148	22.50426981	2.44E-82	4.63E-80	176.7069816
GAL3ST3	-6.014463268	-2.972072391	-22.50424655	2.44E-82	4.63E-80	176.928057
CST9	-3.782392368	-5.933374075	-22.5016966	2.52E-82	4.77E-80	176.9376455
AREL1	-1.346793097	5.063574652	-22.47222467	3.62E-82	6.83E-80	176.3707794
HIF1A-AS3	4.981887642	2.51270595	22.4722825	3.62E-82	6.83E-80	176.511641
MCM10	2.740802363	0.454649894	22.47177221	3.64E-82	6.84E-80	176.5629984
MLKL	1.799267911	4.353276048	22.46008107	4.21E-82	7.88E-80	176.2670336
TYMP	2.979102882	5.782684305	22.45781214	4.33E-82	8.08E-80	176.1401095
HADH	-1.768565432	5.726289648	-22.43901921	5.47E-82	1.01E-79	175.9120837
SUSD4	-4.840053008	1.096630223	-22.3853278	1.06E-81	1.96E-79	175.4839962
SLC52A3	-3.943352544	1.358362534	-22.37090948	1.27E-81	2.34E-79	175.2993532
MTCP1	2.87445859	1.019452645	22.36977089	1.29E-81	2.37E-79	175.293855
INHBB	3.934378506	5.30664322	22.36635431	1.34E-81	2.46E-79	175.045075
SLC4A8	-2.479558657	1.197646035	-22.36082368	1.44E-81	2.63E-79	175.1791438
ANKRD34B	-5.054582892	-3.993096145	-22.34545712	1.74E-81	3.16E-79	174.9522444
FAM78A	2.359502493	3.555547225	22.34371411	1.78E-81	3.22E-79	174.874947
UHRF1	2.996937787	1.589461065	22.34251397	1.80E-81	3.26E-79	174.9422706
LOC105377924	-3.509755961	-6.222691457	-22.34043911	1.85E-81	3.33E-79	174.9117291
PLA2G4F	-8.478874898	-2.366783902	-22.33793629	1.91E-81	3.43E-79	174.8943815
CD300A	2.951845316	3.873536517	22.32968223	2.12E-81	3.77E-79	174.6842611
ADGRF1	-8.284382519	-0.505387647	-22.32122971	2.35E-81	4.18E-79	174.7128066
MAPK4	-7.022660281	-2.224527316	-22.31742373	2.46E-81	4.37E-79	174.6448138
RBBP8NL	-5.563250038	-4.971868688	-22.30807564	2.76E-81	4.87E-79	174.4998725
CHL1-AS2	-5.189346489	-5.109140328	-22.30321417	2.93E-81	5.16E-79	174.4457957
MYO1F	2.605259842	4.748601115	22.25709544	5.19E-81	9.08E-79	173.7340339
RAB11FIP4	-2.222794906	3.922563031	-22.25118852	5.59E-81	9.74E-79	173.712237
EFHD1	-3.050655154	5.531805076	-22.23300412	6.99E-81	1.22E-78	173.381165
LAMA4	2.722565502	6.920203473	22.18949769	1.20E-80	2.08E-78	172.7302788
FER1L6	-5.121603678	-2.16803368	-22.18773877	1.22E-80	2.12E-78	173.0499689
DOK3	2.46552126	3.331695041	22.18546786	1.26E-80	2.17E-78	172.9331076
PIK3R6	3.185007413	1.43245207	22.17355663	1.46E-80	2.51E-78	172.8629515
TFCP2L1	-6.109329588	3.122942262	-22.17179894	1.49E-80	2.56E-78	172.7748786
KLRD1	2.477380876	2.370083179	22.15611497	1.81E-80	3.09E-78	172.6150258
ESM1	3.7342774	7.208996807	22.10738972	3.31E-80	5.62E-78	171.6904025
CEL	-4.411640033	-1.053978074	-22.09820955	3.70E-80	6.28E-78	171.9637969
MTOR	-1.248606972	5.721402599	-22.09789201	3.72E-80	6.28E-78	171.6986379
ANXA9	-2.161965687	3.398503214	-22.09132054	4.03E-80	6.78E-78	171.7682128
SDS	4.125434583	2.715672804	22.07629516	4.86E-80	8.11E-78	171.6160159
RELT	2.069693199	2.125530839	22.04558734	7.10E-80	1.18E-77	171.2619656
TMEM30B	-4.423759158	2.225750982	-22.02251842	9.44E-80	1.56E-77	170.9737601
AKAP3	-2.528567882	0.236880154	-22.00001735	1.25E-79	2.05E-77	170.751524
CHL1	-4.987284528	1.738655713	-21.99273196	1.36E-79	2.24E-77	170.6246875
ALDH3B2	-5.373309596	-3.891368675	-21.9908071	1.40E-79	2.29E-77	170.594933
LHX1-DT	-7.473939808	-2.634809837	-21.9810275	1.58E-79	2.58E-77	170.4994579
CASZ1	-2.270302709	2.111276176	-21.97571581	1.68E-79	2.74E-77	170.4015267
NOS1AP	-3.350929316	-0.666598702	-21.96018177	2.04E-79	3.31E-77	170.2673282
EPB41L5	-2.010260159	4.950127036	-21.95694736	2.12E-79	3.44E-77	170.0165135
ERBB4	-6.204044018	0.342449887	-21.90884487	3.84E-79	6.20E-77	169.6278219
EGLN3	4.091287167	8.279399881	21.90239531	4.16E-79	6.68E-77	169.0578481
KIF18B	3.442683129	0.690118313	21.89805839	4.39E-79	7.03E-77	169.4884438
KCTD1	-2.378665426	3.683251141	-21.89659183	4.47E-79	7.14E-77	169.3522192
STAC3	2.267646438	1.669244983	21.86726297	6.42E-79	1.02E-76	169.0819329
LINC02611	2.738818044	0.38127541	21.86008053	7.02E-79	1.11E-76	169.0272126
SLC16A14P1	-2.074772044	-6.340543205	-21.82138551	1.13E-78	1.78E-76	168.4784442
ITLN1	-4.492727744	-2.672772714	-21.79296988	1.61E-78	2.52E-76	168.189398
LOC124900453	-3.056815157	-6.161497759	-21.78901616	1.69E-78	2.64E-76	168.1308655
IL2RB	3.147000223	4.116701478	21.78085977	1.87E-78	2.92E-76	167.9011393
LINC00645	-7.570890209	-2.11647672	-21.77813826	1.93E-78	3.01E-76	168.0169302
TMPRSS4	-6.434493821	-1.057812075	-21.75340335	2.62E-78	4.06E-76	167.7245611
ZFHX2	-1.95197236	1.436380563	-21.7507128	2.71E-78	4.19E-76	167.6554209
DCAF11	-1.28954614	5.88119013	-21.73590331	3.25E-78	5.01E-76	167.2227403
HLA-F	2.276150189	6.546194357	21.7142823	4.24E-78	6.50E-76	166.901232
TRPV2	1.971559694	4.06146004	21.71162245	4.38E-78	6.70E-76	167.0520325
GRHL2	-7.11919014	-1.703920575	-21.68449426	6.12E-78	9.31E-76	166.8730821
NUDT4	-1.887596757	5.451547834	-21.66099827	8.18E-78	1.24E-75	166.3337664
ARGLU1-DT	-2.755391765	-1.1484647	-21.63707709	1.10E-77	1.66E-75	166.2958624
MIR4435-2HG	1.85802869	4.550669387	21.63616634	1.11E-77	1.67E-75	166.0921839
LINC01612	-6.407669026	-4.454020801	-21.63061201	1.19E-77	1.79E-75	166.173103
COL23A1	5.388978957	6.465097185	21.62185693	1.33E-77	1.99E-75	165.7700805
CARMIL1	-1.647298267	4.581888386	-21.61830298	1.38E-77	2.07E-75	165.8702935
L1CAM	-5.83912314	1.86265231	-21.60937252	1.55E-77	2.30E-75	165.9025934
E2F2	2.770317269	0.514144349	21.58608359	2.06E-77	3.06E-75	165.6566531
LYPLAL1-DT	-2.261882299	-1.053066867	-21.57970628	2.23E-77	3.31E-75	165.59226
DGKD	1.987117925	5.271353068	21.5749439	2.36E-77	3.50E-75	165.2882028
CDC45	2.70680501	0.780309908	21.57452204	2.38E-77	3.51E-75	165.508462
SUCLG1	-1.774712398	6.456305005	-21.55517678	3.02E-77	4.43E-75	164.9501613
NXPH2	-6.705748507	-4.445745641	-21.54361542	3.48E-77	5.09E-75	165.1073608
RALBP1	-1.511900924	6.275804937	-21.53204351	4.01E-77	5.86E-75	164.6808591
NPTX2	6.777185766	5.060865357	21.53178653	4.02E-77	5.86E-75	164.7727052
L3MBTL4-AS1	2.75226018	-0.931039617	21.52579117	4.33E-77	6.30E-75	164.9311315
NNMT	4.445722561	8.545228591	21.52471708	4.39E-77	6.37E-75	164.3773085
RHBDF2	1.817435762	5.459729601	21.50599339	5.53E-77	7.98E-75	164.4258909
RALGPS1	-2.438931584	2.608135934	-21.50614428	5.52E-77	7.98E-75	164.6026559
GAL3ST4	2.815032252	3.549273001	21.49281805	6.50E-77	9.37E-75	164.3906645
PAQR7	-1.727261089	4.600482362	-21.4876535	6.93E-77	9.96E-75	164.2621431
TACSTD2	-4.939763787	3.789839719	-21.48306915	7.33E-77	1.05E-74	164.2569941
GNLY	3.274900618	2.844580943	21.47088671	8.52E-77	1.22E-74	164.1582108
LOC100130691	-2.495249135	1.530700492	-21.46280893	9.41E-77	1.34E-74	164.113985
PLCL1	-3.013014952	4.29010027	-21.42603976	1.48E-76	2.11E-74	163.5253046
MELK	2.81543904	1.271807371	21.41106348	1.78E-76	2.53E-74	163.4874136
SCD	3.285340905	8.163649935	21.40930627	1.82E-76	2.58E-74	162.9965025
SSC4D	-2.669759418	0.608527265	-21.34727016	3.90E-76	5.52E-74	162.7235534
TAGLN3	-5.398390497	-2.944625105	-21.33734985	4.41E-76	6.22E-74	162.600864
FOXC1	-2.407315568	4.184229265	-21.32283368	5.27E-76	7.42E-74	162.2643585
CROT	-1.425706207	4.214542825	-21.2966747	7.27E-76	1.02E-73	161.9412505
SLC48A1	-1.599027596	5.120417059	-21.25843952	1.16E-75	1.62E-73	161.4095033
PRDM1	2.248389103	4.822802688	21.2481591	1.32E-75	1.83E-73	161.3047534
SRARP	-4.817945473	-4.709000721	-21.24749896	1.33E-75	1.84E-73	161.4865579
CHP2	-4.654930881	-4.526561629	-21.24474095	1.38E-75	1.90E-73	161.4511442
DNASE1	-3.016500182	3.357323126	-21.24254654	1.41E-75	1.95E-73	161.3280782
WNT9B	-3.956298314	0.389666646	-21.23503262	1.55E-75	2.13E-73	161.3528373
GAS2L3	3.191565137	4.765890539	21.23306939	1.59E-75	2.18E-73	161.1235468
EZH2	1.794826025	2.658901568	21.23142433	1.62E-75	2.22E-73	161.227698
ADORA3	3.246359836	2.586076663	21.21593392	1.96E-75	2.68E-73	161.0411973
SLC13A2	-7.126401477	-1.591937609	-21.20419714	2.27E-75	3.08E-73	160.9886047
USP46	-1.460825702	4.019369431	-21.18854105	2.75E-75	3.73E-73	160.6266244
RIMBP2	-4.442216955	-1.383518237	-21.18650321	2.82E-75	3.81E-73	160.7733139
SLC25A33	-1.919265709	2.418537877	-21.17225803	3.36E-75	4.52E-73	160.5135002
PCED1B-AS1	2.827882888	2.282048786	21.16327992	3.75E-75	5.04E-73	160.4096014
MIR210HG	3.040192707	3.986154569	21.15812947	3.99E-75	5.36E-73	160.2556979
DPEP2	2.301123767	1.737255137	21.14032123	4.97E-75	6.65E-73	160.1508971
FGF1	-3.856388448	2.709698644	-21.12714294	5.84E-75	7.81E-73	159.9467379
RHBG	-7.493083938	-2.574328497	-21.12202774	6.22E-75	8.29E-73	159.9735367
OVOL2	-5.733726742	-3.669131979	-21.0985911	8.30E-75	1.10E-72	159.6709547
LAIR1	2.776775584	4.868667307	21.09775121	8.38E-75	1.11E-72	159.4563376
LOC391092	-4.381270685	-4.774401361	-21.08863356	9.38E-75	1.24E-72	159.546761
PLS3-AS1	-3.199766167	-2.357465776	-21.08861264	9.38E-75	1.24E-72	159.5680403
COLGALT1	1.602112125	6.858614015	21.08571137	9.72E-75	1.28E-72	159.1470891
PDP2	-1.705262944	3.651154092	-21.08012281	1.04E-74	1.37E-72	159.3196806
USP46-DT	-1.624709479	0.782092859	-21.0557221	1.40E-74	1.84E-72	159.1471659
SEMA6D	-3.221749906	3.253025971	-21.0553257	1.41E-74	1.84E-72	159.0385086
LYPD6	-4.102299186	-1.168552108	-21.01298396	2.37E-74	3.08E-72	158.6522208
LINC02524	-3.860671169	-5.482815538	-21.01019707	2.46E-74	3.18E-72	158.6110313
BMP7	-6.677620774	-1.913720429	-21.00336675	2.67E-74	3.46E-72	158.5312402
MTMR10	-1.288800666	5.829016987	-20.99621995	2.92E-74	3.76E-72	158.1384019
ZNF44	-1.274872348	4.039563331	-20.98281477	3.44E-74	4.43E-72	158.1038017
SLC16A1	2.309491132	6.129746142	20.97899169	3.60E-74	4.63E-72	157.902422
STAMBPL1	2.310471913	3.517409141	20.96875665	4.09E-74	5.24E-72	157.9633303
FOLR3	-5.485407932	-2.573951556	-20.96355929	4.35E-74	5.57E-72	158.0382449
ZNF503	-2.104729389	3.930891868	-20.96219613	4.43E-74	5.65E-72	157.8581332
HTR3B	-4.695214784	-4.867234454	-20.9572272	4.71E-74	6.00E-72	157.9447392
TRPM2	2.693720412	3.254979004	20.9529187	4.96E-74	6.31E-72	157.784308
PLEKHD1	-3.810293433	-1.628829605	-20.94796532	5.27E-74	6.69E-72	157.8566186
SLC15A4	1.650653014	6.276356837	20.94215975	5.66E-74	7.16E-72	157.4387364
CSF3R	2.787842461	3.659423939	20.89321968	1.03E-73	1.30E-71	157.0303679
ENO2	3.126236804	6.928541541	20.88212072	1.18E-73	1.49E-71	156.6456629
UXS1	-1.453908683	5.773705056	-20.88052953	1.21E-73	1.51E-71	156.725885
EDA2R	2.208653875	3.816614011	20.87759489	1.25E-73	1.56E-71	156.8296529
IGSF6	2.66401471	3.747611281	20.87362558	1.31E-73	1.63E-71	156.7853
PTPN4	-1.369131871	4.647355938	-20.84107214	1.96E-73	2.42E-71	156.3281516
RASD2	3.086750898	3.210154729	20.83787713	2.03E-73	2.51E-71	156.379205
PSORS1C1	3.092871172	1.760210321	20.82563908	2.36E-73	2.91E-71	156.2992025
CADPS2	-1.7617431	5.305021736	-20.82196152	2.47E-73	3.04E-71	156.0460553
PPM1K	-1.675414812	4.441511307	-20.81547385	2.68E-73	3.28E-71	156.0292098
C1orf127	2.838746479	-1.543221813	20.79440549	3.47E-73	4.24E-71	155.9830878
PDHB	-1.363452664	5.111204303	-20.79369297	3.50E-73	4.27E-71	155.7149213
MRAP2	-4.618625158	-1.548593997	-20.79204527	3.57E-73	4.35E-71	155.9542859
C13orf42	-3.712906503	-5.434145361	-20.78836598	3.73E-73	4.54E-71	155.9028386
SAP30-DT	2.678293791	2.671528489	20.78668686	3.81E-73	4.62E-71	155.7817654
ENTPD3	-4.025779912	-2.074951887	-20.77973927	4.15E-73	5.02E-71	155.8012183
FATE1	3.523752363	0.14579313	20.77604576	4.34E-73	5.24E-71	155.7447715
SCHLAP1	-3.194873984	-5.886925265	-20.7663364	4.89E-73	5.89E-71	155.6361321
FAM111B	2.6241616	1.600196845	20.75035546	5.95E-73	7.16E-71	155.3858283
PPP1R1B	-5.539579795	-2.594562544	-20.72984877	7.64E-73	9.14E-71	155.1882408
RAB25	-7.147375769	-1.045894597	-20.72551148	8.06E-73	9.62E-71	155.1430585
AVPR2	-4.009864409	0.211829011	-20.7248232	8.13E-73	9.69E-71	155.1181588
LILRB4	3.240084677	3.821627671	20.72416215	8.19E-73	9.75E-71	154.9531433
E2F1	2.258419836	2.257413636	20.69501636	1.17E-72	1.38E-70	154.6818539
SLC6A4	-2.665966929	-1.541154578	-20.68488154	1.33E-72	1.56E-70	154.6479849
SCN2A	-4.697988626	-0.452134733	-20.6836579	1.35E-72	1.58E-70	154.6280335
HMGA2-AS1	-4.494492431	-3.325011075	-20.6835452	1.35E-72	1.58E-70	154.6153206
ARL4D	-3.492003084	2.488081976	-20.68221962	1.37E-72	1.61E-70	154.5146328
PDE1A	-3.473799453	4.170358622	-20.67523096	1.49E-72	1.75E-70	154.333002
KLHL6	2.734542686	3.190741186	20.67382595	1.52E-72	1.77E-70	154.3753957
FAM171A1	-2.347193387	4.946480113	-20.673115	1.53E-72	1.79E-70	154.2530569
DCXR-DT	-3.787468053	-4.921606931	-20.65647131	1.88E-72	2.19E-70	154.2817359
LZTS3	-2.723872319	3.887388334	-20.64154751	2.25E-72	2.62E-70	153.9398113
LCP2	2.16407601	5.155420101	20.63061237	2.58E-72	2.99E-70	153.7182095
SLC25A35	-1.85250742	2.106229022	-20.62402594	2.79E-72	3.23E-70	153.8222263
LYPD6B	-6.061359977	-1.985245319	-20.62401653	2.79E-72	3.23E-70	153.9047296
AGBL4	-2.818440789	-0.651262861	-20.61601488	3.08E-72	3.55E-70	153.8058688
SOX11	4.86803016	0.904005448	20.61044961	3.30E-72	3.79E-70	153.7035666
ADM	2.765012875	7.145825561	20.60486664	3.53E-72	4.05E-70	153.2343516
SLC37A2	2.801605543	3.715511351	20.6040296	3.57E-72	4.08E-70	153.4924334
SLC14A2	-5.357769468	-2.160424656	-20.60179803	3.66E-72	4.19E-70	153.6330762
CCNA2	2.356189234	1.918983581	20.60061075	3.72E-72	4.24E-70	153.5448374
IDO1	3.911345629	3.996846086	20.58786717	4.35E-72	4.95E-70	153.2774602
KLHL13	-2.543038872	3.531767767	-20.58317775	4.60E-72	5.23E-70	153.2490452
LHX1	-7.068772001	-2.590523574	-20.57909404	4.84E-72	5.48E-70	153.3530134
SCNN1A	-4.994857636	4.243127623	-20.57261938	5.24E-72	5.93E-70	153.0751954
VWA2	-3.402453561	-0.32022674	-20.56158167	5.99E-72	6.74E-70	153.138435
NLRC5	2.010323755	5.412181462	20.51297565	1.09E-71	1.22E-69	152.2622034
C16orf89	-4.454258093	0.610516958	-20.50823108	1.15E-71	1.29E-69	152.4669348
ZNF488	-3.891584424	-2.59608506	-20.50646767	1.18E-71	1.31E-69	152.469681
TCF21	-4.156785904	0.955666352	-20.50504318	1.20E-71	1.33E-69	152.4170692
DLX1	3.695858684	-1.043327866	20.49625562	1.33E-71	1.48E-69	152.3506526
DANCR	-1.954576057	3.334281479	-20.49257737	1.39E-71	1.55E-69	152.1554557
RUNX3	2.899429754	4.025792365	20.48963999	1.44E-71	1.60E-69	152.077129
ADK	-1.315379878	4.172106843	-20.48669241	1.50E-71	1.65E-69	152.0315696
LINC00462	6.757671686	1.699406429	20.48675804	1.50E-71	1.65E-69	152.1660822
NCAPD2P1	-3.114116517	-5.686489651	-20.48260407	1.57E-71	1.74E-69	152.1855727
NEIL3	3.247926647	-0.675271878	20.47751174	1.67E-71	1.84E-69	152.1196659
F11	-6.057878477	-0.617146924	-20.47384178	1.75E-71	1.92E-69	152.0743502
RGS1	3.402698454	6.146093145	20.46712482	1.90E-71	2.09E-69	151.6425104
PTPRE	1.687096147	5.082656154	20.45588516	2.18E-71	2.38E-69	151.5911796
FAM83B	-6.94890071	-2.689809436	-20.44583273	2.47E-71	2.69E-69	151.7317955
PTPN13	-2.048746012	5.502727232	-20.43870045	2.69E-71	2.93E-69	151.3489976
LRRC2	-4.924927408	-0.078118812	-20.43882598	2.69E-71	2.93E-69	151.6394789
KLK6	-6.286629954	-4.297359726	-20.42558862	3.16E-71	3.43E-69	151.4707853
HLA-B	1.82012977	11.19061043	20.41920164	3.41E-71	3.70E-69	150.5228552
TMEM61	-6.193818916	-3.673976543	-20.41837915	3.45E-71	3.73E-69	151.3875208
MAGI2	-1.752196724	3.323821229	-20.41821648	3.46E-71	3.73E-69	151.2496769
ATP6V1B1	-5.241968946	-3.602202063	-20.40941531	3.85E-71	4.14E-69	151.2794378
FGD5-AS1	-1.259884375	6.79873657	-20.39740671	4.46E-71	4.78E-69	150.7344681
CALML3	-3.190521428	-6.164755336	-20.38755993	5.03E-71	5.39E-69	150.9731051
DDN	-5.253451904	-2.279412355	-20.38527911	5.17E-71	5.53E-69	150.9995808
OLFM4	-6.086553379	-2.958073461	-20.37294919	6.01E-71	6.42E-69	150.8438452
MYBL2	3.604652125	1.693880119	20.372499	6.04E-71	6.44E-69	150.7747833
AQP5	-4.834135923	-3.694862728	-20.36377483	6.72E-71	7.15E-69	150.7244843
ATP4B	-3.892623246	-4.200256181	-20.35938089	7.09E-71	7.53E-69	150.6674514
AMFR	-1.55362457	7.009871551	-20.3529549	7.67E-71	8.13E-69	150.1730936
ISG20	2.324386801	3.412607127	20.34941671	8.01E-71	8.48E-69	150.4064123
TROAP	3.096496026	0.658093054	20.34085829	8.89E-71	9.39E-69	150.4282114
TYROBP	2.699427255	5.830342155	20.33308311	9.77E-71	1.03E-68	150.0350069
MYLK3	-3.210182658	-0.69395436	-20.32615513	1.06E-70	1.12E-68	150.2793913
FMO5	-2.659096884	2.943362855	-20.32165119	1.12E-70	1.18E-68	150.0951594
NOS1	-4.44715796	-0.559841642	-20.31771225	1.18E-70	1.24E-68	150.1750841
ADAP2	1.874391592	4.186354436	20.31514735	1.22E-70	1.27E-68	149.9401934
TNFRSF4	3.061862985	2.454142701	20.28939938	1.67E-70	1.73E-68	149.7283645
C3	4.422980875	9.693209522	20.28555904	1.75E-70	1.81E-68	149.0731661
ARRB2	1.399353356	5.710758672	20.28553703	1.75E-70	1.81E-68	149.4657688
LAT2	2.198198476	3.669558691	20.28054839	1.86E-70	1.92E-68	149.5524315
EPM2A	-1.453053797	3.073606674	-20.27935195	1.88E-70	1.95E-68	149.5731523
SLC7A13	-6.513356135	-3.962289094	-20.27418978	2.00E-70	2.07E-68	149.6355048
SLC7A8	-3.626533382	4.475697265	-20.26651584	2.20E-70	2.26E-68	149.328305
CDC25C	3.090714819	-0.409156297	20.26598171	2.22E-70	2.27E-68	149.5443168
WNK1	-1.526874702	7.526584472	-20.25368268	2.57E-70	2.63E-68	148.9143862
PRMT6	-1.439806667	4.019613424	-20.25235626	2.62E-70	2.67E-68	149.1869857
LILRB2	2.360339308	3.446667081	20.25005294	2.69E-70	2.74E-68	149.1949888
SRGAP3-AS4	-3.782127933	-5.434896349	-20.24786426	2.76E-70	2.81E-68	149.3304638
HOXB-AS3	-3.631528235	-0.012864691	-20.2476513	2.77E-70	2.81E-68	149.313754
LINC02932	4.980623969	1.494847468	20.22316613	3.73E-70	3.77E-68	148.9667648
OPHN1	-1.772636206	3.168863116	-20.21178592	4.29E-70	4.32E-68	148.7458852
GALNT3	-3.246376152	2.281224599	-20.19754853	5.10E-70	5.13E-68	148.6200065
GRIK5	-4.860556965	-0.038592295	-20.19345367	5.37E-70	5.38E-68	148.6561925
SLC9A2	-6.437680653	-1.124945908	-20.18992314	5.60E-70	5.60E-68	148.6291672
PLXDC1	2.62634745	4.797333939	20.18599053	5.88E-70	5.86E-68	148.3254463
GUCA1C	-4.293920303	-5.295078296	-20.18115709	6.23E-70	6.21E-68	148.5183237
NAALADL2	-2.216144951	2.730825504	-20.17815992	6.46E-70	6.43E-68	148.3613694
PKMYT1	2.907973474	0.37815211	20.17011007	7.13E-70	7.08E-68	148.361866
MAN1C1	-2.942445902	3.574186	-20.14912633	9.21E-70	9.11E-68	147.9600004
HOXB9	-4.741807413	1.599874826	-20.13887795	1.04E-69	1.03E-67	147.9383829
MYO1G	2.823138534	3.518171689	20.1294984	1.17E-69	1.15E-67	147.7249167
TJP3	-4.272702552	0.493937224	-20.12632221	1.22E-69	1.20E-67	147.826886
FRG2B	-3.471225295	-5.947671239	-20.12534263	1.23E-69	1.21E-67	147.8305364
TYMS	1.956139141	2.537817862	20.10545609	1.57E-69	1.54E-67	147.4882394
SEMG1	-2.518387936	-6.238983668	-20.10465627	1.58E-69	1.55E-67	147.5109055
ZNF395	2.392956693	7.861403377	20.08350275	2.05E-69	2.00E-67	146.8106243
TSPAN8	-6.139231106	0.215374221	-20.08167272	2.09E-69	2.04E-67	147.2933602
PLA2G7	3.741283347	2.096273204	20.07844852	2.18E-69	2.12E-67	147.1822907
NR1I3	-2.312630638	-0.944864133	-20.05827694	2.78E-69	2.70E-67	147.0316012
NPHS2	-7.972729669	-3.768078759	-20.05523032	2.89E-69	2.79E-67	146.9851217
ADGRV1	-3.242574806	1.146126777	-20.05399692	2.93E-69	2.83E-67	146.9265834
LOC283299	-2.729383327	-5.884331447	-20.04770291	3.17E-69	3.05E-67	146.8964982
KCNK13	-2.890366038	0.972716111	-20.037197	3.60E-69	3.46E-67	146.7293611
PRSS22	-5.823351712	-3.020085277	-20.03115462	3.87E-69	3.71E-67	146.7006084
CRHBP	-4.328908752	0.637950555	-20.03120048	3.87E-69	3.71E-67	146.6684085
OR2A4	5.374436493	-1.416133514	20.01352142	4.80E-69	4.59E-67	146.492667
HSD11B2	-4.136358768	5.368411535	-20.0107374	4.96E-69	4.74E-67	146.1519648
CYFIP2	-2.374003033	7.488160548	-20.00993536	5.01E-69	4.78E-67	145.9536537
PCCB	-1.97972737	4.891116891	-20.00954787	5.04E-69	4.80E-67	146.1744377
RRS1-DT	-3.386475311	-3.603972194	-19.99787484	5.80E-69	5.52E-67	146.2928002
BHLHE41	2.799590322	6.514338792	19.9908398	6.32E-69	6.00E-67	145.8131572
BTK	2.446878121	2.983350202	19.99041938	6.36E-69	6.02E-67	146.067814
ATP6V0D2	-7.573725305	-0.46600184	-19.97444332	7.72E-69	7.29E-67	146.0094562
CSPG4BP	-2.915662581	-1.507628395	-19.96349939	8.82E-69	8.32E-67	145.8875069
LMO3	-3.873638564	0.0995446	-19.95585128	9.68E-69	9.10E-67	145.7715658
TUBB2B	-3.471195196	0.633276443	-19.93731426	1.21E-68	1.14E-66	145.5307865
TMEM50B	-1.113542234	5.479474824	-19.93621848	1.23E-68	1.15E-66	145.2385987
PPP2R2B	-2.600613409	1.289542517	-19.93626674	1.23E-68	1.15E-66	145.4935942
SSTR5-AS1	-5.076453355	-3.873109462	-19.9268426	1.38E-68	1.29E-66	145.4321245
MYOZ2	-3.348631352	-3.118834904	-19.91808924	1.53E-68	1.43E-66	145.3326102
CD247	2.757236068	2.943023133	19.90834019	1.72E-68	1.61E-66	145.0748096
PLXNB1	-1.656326834	6.135245826	-19.90618109	1.77E-68	1.65E-66	144.8192094
SYP	-1.845147051	1.18149244	-19.89913447	1.93E-68	1.79E-66	145.0481342
NDC80	2.168311323	1.708224128	19.88110433	2.40E-68	2.22E-66	144.8074423
ZAP70	3.102432098	2.370276139	19.87239137	2.67E-68	2.47E-66	144.6700728
CA8	-3.788416947	0.998815315	-19.8474575	3.61E-68	3.32E-66	144.429617
CYP2B6	-6.091010628	-2.648943861	-19.83940192	3.98E-68	3.66E-66	144.3853535
WNT7A	-4.477816228	-3.418302073	-19.83872257	4.02E-68	3.68E-66	144.3715033
FGD2	2.551892001	3.334267214	19.8360185	4.15E-68	3.80E-66	144.1756325
RS1	-3.222836534	-5.352478853	-19.83311364	4.30E-68	3.93E-66	144.3091034
OTOA	2.833454673	-0.863657637	19.83099874	4.41E-68	4.02E-66	144.2800323
ACSF2	-2.822767104	3.934086841	-19.82858481	4.54E-68	4.14E-66	144.0475399
LINC01587	4.576289543	-0.043572559	19.81396963	5.42E-68	4.93E-66	144.0583217
HJURP	2.97845502	1.07372725	19.8086346	5.79E-68	5.25E-66	143.9569338
TBC1D24	-1.516992293	4.096585456	-19.79121698	7.15E-68	6.46E-66	143.584048
UGT2A1	-4.157037388	-5.665674346	-19.78938837	7.31E-68	6.60E-66	143.7827182
LINC00443	-3.420857374	-4.585131666	-19.78830122	7.41E-68	6.68E-66	143.7582742
HOMER1	-2.496347807	2.502476638	-19.78771321	7.46E-68	6.71E-66	143.6379191
RASSF8	-1.718833291	4.984463973	-19.76351601	1.00E-67	8.99E-66	143.1843654
FMNL1	2.224719855	4.375128632	19.76127846	1.03E-67	9.23E-66	143.2022255
HOXD8	-2.084821549	4.472631119	-19.76047743	1.04E-67	9.30E-66	143.1855751
SELENBP1	-1.932324971	5.192536936	-19.73810386	1.36E-67	1.22E-65	142.8605448
SGCZ	-4.517349507	-5.268334421	-19.72736604	1.55E-67	1.38E-65	143.0314756
MAP3K15	-4.357816746	-0.966615357	-19.71806712	1.74E-67	1.54E-65	142.9170869
LAPTM5	2.547272916	6.861085555	19.71448118	1.81E-67	1.61E-65	142.4307311
CLSPN	2.026435883	1.335505964	19.70706338	1.98E-67	1.75E-65	142.7180462
WDR48	-1.073767197	5.271186208	-19.70100015	2.14E-67	1.88E-65	142.4052684
OSCAR	2.559889358	1.780764331	19.6998931	2.16E-67	1.91E-65	142.6115986
CD40	1.723665578	5.496893907	19.69883856	2.19E-67	1.93E-65	142.3609218
FAM167A-AS1	-3.706382252	-5.426715523	-19.69572242	2.28E-67	2.00E-65	142.6522649
LINC02554	-5.061013486	-4.564498841	-19.69310974	2.35E-67	2.06E-65	142.610542
TCAIM	-1.194731432	4.842230259	-19.67825384	2.81E-67	2.46E-65	142.1633574
MAP6	-2.858711263	1.885978327	-19.66587886	3.27E-67	2.86E-65	142.1955834
GTSE1	2.517299966	1.216594722	19.65865523	3.57E-67	3.11E-65	142.1381563
LINC00487	3.416392481	-2.349435224	19.65034486	3.95E-67	3.43E-65	142.1055838
LY86	2.644474054	3.129639883	19.63311642	4.86E-67	4.23E-65	141.7331674
SFXN2	-2.092778334	3.895327572	-19.62939611	5.09E-67	4.41E-65	141.639969
SHMT2	1.890304754	7.350702429	19.62146122	5.60E-67	4.85E-65	141.2584994
MRPL33	-1.199907184	4.72191909	-19.61875898	5.79E-67	5.01E-65	141.4530141
TRG-AS1	2.619142176	1.033626407	19.60659302	6.70E-67	5.79E-65	141.5170003
IRF2BPL	-1.539221337	5.115048927	-19.60362054	6.95E-67	5.98E-65	141.2399711
CNP	-1.342160726	6.433002191	-19.6036753	6.95E-67	5.98E-65	141.1294993
VTI1A	-0.923702539	3.989693204	-19.59980382	7.28E-67	6.25E-65	141.2760403
MPPED2	-3.244082928	1.81376138	-19.58213564	9.02E-67	7.74E-65	141.1876666
NME8	2.768028738	-1.279780794	19.58127896	9.11E-67	7.81E-65	141.2704523
CAV2	1.848146003	7.019454914	19.5759271	9.72E-67	8.30E-65	140.7398322
TBX21	2.591051733	0.783748573	19.5575506	1.21E-66	1.03E-64	140.9349867
ASB15	-5.240810777	-3.785395929	-19.5553946	1.25E-66	1.06E-64	140.9541315
LOC101928335	5.594923432	-0.891200193	19.55340607	1.28E-66	1.08E-64	140.9301463
TNFRSF10B	1.381342659	6.442494529	19.53182313	1.66E-66	1.40E-64	140.2603679
AHNAK2	3.79997168	5.925433089	19.52712274	1.75E-66	1.48E-64	140.24916
REEP6	-3.202221975	1.26516133	-19.50530046	2.28E-66	1.92E-64	140.2854776
LGI2	-3.189006052	1.906847426	-19.50192671	2.38E-66	2.00E-64	140.2154682
AURKB	2.939316019	0.791410053	19.50055223	2.42E-66	2.03E-64	140.2474369
GNA15-DT	3.507893024	-2.126943283	19.49927749	2.46E-66	2.06E-64	140.2864912
LGALS9	2.140486311	5.109026509	19.49236141	2.67E-66	2.23E-64	139.8966565
GMPR	-2.899636158	2.687098658	-19.48967043	2.76E-66	2.30E-64	140.0269038
DOC2A	5.126644143	3.046959729	19.48857167	2.80E-66	2.33E-64	139.9929623
C2orf15	-2.074515484	0.60013422	-19.46962506	3.52E-66	2.92E-64	139.8818825
MAGI3	-2.175172944	3.560437146	-19.44668016	4.64E-66	3.85E-64	139.4560878
SPTB	-2.993552422	0.863576904	-19.44312089	4.85E-66	4.01E-64	139.5526276
FRG2C	-4.672516813	-3.895401994	-19.4401973	5.02E-66	4.14E-64	139.5684897
MS4A7	2.483782299	5.344827649	19.41113196	7.13E-66	5.87E-64	138.8978638
SEMA5B	3.62791299	6.527330287	19.40507971	7.67E-66	6.31E-64	138.7229004
SPATA16	-2.746153418	-5.945621112	-19.40182846	7.98E-66	6.55E-64	139.0879629
KRBA1	2.444429776	5.463973039	19.39279652	8.90E-66	7.30E-64	138.6670688
ADPGK	0.759219967	5.804435705	19.39189388	9.00E-66	7.37E-64	138.6277002
ACSL4	-1.622614036	6.433545561	-19.38701009	9.55E-66	7.80E-64	138.513524
RPRM	-4.971512392	-3.994360219	-19.38344346	9.97E-66	8.14E-64	138.8863953
TMEM91	3.261633704	3.800198368	19.38310994	1.00E-65	8.15E-64	138.6741465
SREBF2	-1.400149158	6.517079455	-19.37484726	1.11E-65	8.99E-64	138.3592877
GABARAPL1	-1.93344547	6.776541055	-19.36724136	1.21E-65	9.84E-64	138.2436381
NRL	-1.457428974	0.829185898	-19.35839606	1.35E-65	1.09E-63	138.5339761
WNT8B	-3.504302271	-3.505000567	-19.35059418	1.48E-65	1.20E-63	138.4946607
P2RY1	2.523865998	3.42764311	19.34779608	1.53E-65	1.24E-63	138.2729288
MECOM-AS1	-3.341293914	-4.570328824	-19.34426546	1.60E-65	1.29E-63	138.4156537
ARHGAP9	2.508396439	3.019787973	19.34352554	1.61E-65	1.30E-63	138.2465244
ERP27	-3.837125971	1.884914234	-19.32982812	1.90E-65	1.53E-63	138.1433113
VWA5B1	-5.293873428	-2.767503208	-19.32545938	2.01E-65	1.61E-63	138.1965082
KIF4A	2.332674054	1.792866995	19.32531406	2.01E-65	1.61E-63	138.0934884
CFAP95	-4.480889545	-3.943214625	-19.31147136	2.38E-65	1.90E-63	138.0229029
DLGAP5	2.792246422	1.033227613	19.31008191	2.42E-65	1.93E-63	137.9445017
TTPA	-4.320460601	-3.790829734	-19.30743773	2.50E-65	1.99E-63	137.9752375
LARS2	-1.642924661	4.206798293	-19.30523573	2.56E-65	2.04E-63	137.7082869
LINC01561	-4.322887675	-4.42658186	-19.30277979	2.64E-65	2.10E-63	137.9176592
CPEB3	-1.525768629	3.359783658	-19.30101358	2.70E-65	2.14E-63	137.713978
KCNQ1	-2.237599705	4.264057702	-19.29668754	2.84E-65	2.26E-63	137.6013146
DNMBP	-1.249873412	4.83435228	-19.28661106	3.21E-65	2.54E-63	137.4378321
ACOT11	-2.420649153	2.81551861	-19.28355533	3.33E-65	2.63E-63	137.5367178
DHRS11	-1.664000219	2.850293103	-19.27567006	3.66E-65	2.89E-63	137.4398381
HTRA4	4.043061021	-0.781540289	19.27196764	3.83E-65	3.02E-63	137.5428616
CD37	2.298060197	4.218898863	19.26810431	4.01E-65	3.16E-63	137.2605058
SASH3	2.601210063	3.87857793	19.25948525	4.45E-65	3.50E-63	137.1803981
HCLS1	1.945850207	5.990110531	19.25883144	4.49E-65	3.52E-63	137.0087124
RPS24P17	-4.045398345	-4.067090862	-19.25538783	4.68E-65	3.67E-63	137.349938
MRPS9-AS2	-2.963737658	-4.816065756	-19.25304621	4.81E-65	3.77E-63	137.3228769
GPM6B	-2.498962414	2.008060501	-19.2435074	5.40E-65	4.22E-63	137.0989312
DPP6	-4.932197731	-1.079501036	-19.24220403	5.48E-65	4.28E-63	137.1902943
LINC00885	-4.813853391	-3.801124241	-19.24218806	5.48E-65	4.28E-63	137.1928226
ACAD8	-1.19675989	4.705170519	-19.23524883	5.96E-65	4.64E-63	136.8295721
MAGOH-DT	-1.988690434	-1.487615496	-19.23256348	6.16E-65	4.79E-63	137.0791104
FCER1G	2.497926683	5.069736221	19.22802919	6.50E-65	5.04E-63	136.7145402
ADAMTS7	2.328018791	3.276951158	19.2244008	6.79E-65	5.26E-63	136.7975441
DTL	2.346599054	2.165191453	19.22122888	7.06E-65	5.46E-63	136.8230576
IGFBP3	3.270022386	10.44480381	19.2124552	7.85E-65	6.06E-63	135.9852094
OSTM1-AS1	7.138634319	-0.138445789	19.21098465	7.99E-65	6.16E-63	136.7956236
LNCTAM34A	2.073460562	0.110653646	19.20376322	8.71E-65	6.71E-63	136.7013683
ARRDC2	1.928197733	5.955162767	19.20206678	8.89E-65	6.84E-63	136.3287361
SLC5A7	-4.113832447	-4.351433379	-19.20019742	9.09E-65	6.99E-63	136.6881333
CTH	-2.037453085	1.899742597	-19.19669098	9.49E-65	7.28E-63	136.5417856
THEMIS2	2.162076349	4.843730975	19.19243802	9.99E-65	7.65E-63	136.3041274
ALDH6A1	-2.82362465	5.746189175	-19.1920677	1.00E-64	7.67E-63	136.226461
MYOCOS	5.52318915	2.421059116	19.18307508	1.12E-64	8.54E-63	136.3509196
FABP7	9.00488181	3.98867956	19.17970759	1.16E-64	8.86E-63	136.2135444
ITGA6-AS1	2.745007817	-0.467896601	19.17521487	1.23E-64	9.34E-63	136.3750353
B4GALNT3	-3.43408199	2.012159203	-19.17060627	1.30E-64	9.86E-63	136.2227828
TAPBP	1.457421386	8.443224486	19.17052751	1.30E-64	9.86E-63	135.7082534
PDK1	1.815875354	5.792529495	19.16256374	1.43E-64	1.08E-62	135.8677592
HLA-F-AS1	1.692703197	0.889524264	19.15331206	1.60E-64	1.21E-62	136.067039
PRF1	2.75251218	4.056923258	19.15127151	1.64E-64	1.24E-62	135.8670977
CMTM4	-2.279780067	5.821470486	-19.12975496	2.12E-64	1.60E-62	135.4709555
RN7SL138P	2.213987487	-0.450803392	19.12803433	2.17E-64	1.63E-62	135.8088245
GAS1RR	-2.54972923	-1.943016184	-19.11838847	2.44E-64	1.83E-62	135.7133644
ANGPT2	3.0947611	6.160168126	19.11823584	2.44E-64	1.83E-62	135.3029339
C6orf52	-1.905797053	-1.410007331	-19.11760362	2.46E-64	1.84E-62	135.7001512
ST6GAL1	-2.45849105	6.85942027	-19.1161566	2.50E-64	1.87E-62	135.213797
CAB39L	-1.800550205	3.91652995	-19.11598459	2.51E-64	1.87E-62	135.4529608
DEPTOR	-1.766478817	4.7473534	-19.09937204	3.06E-64	2.28E-62	135.1932381
CCDC186	-1.456519763	4.79850888	-19.09650652	3.17E-64	2.35E-62	135.1549084
LIPH	-5.315913989	0.398144783	-19.09500538	3.23E-64	2.39E-62	135.3867572
MIR200CHG	-5.215979374	-5.062630187	-19.08826146	3.50E-64	2.59E-62	135.3515773
POLR3B	-1.388428752	3.207140129	-19.08156049	3.80E-64	2.81E-62	135.0860929
DLX5	3.261875493	0.55126629	19.07693257	4.01E-64	2.96E-62	135.1643787
ARRDC5	3.395685781	-1.980116007	19.07042585	4.34E-64	3.20E-62	135.1392855
CDH3	-4.044334251	1.007132915	-19.06405707	4.68E-64	3.45E-62	134.9915264
LILRB3	2.449197091	2.415679091	19.06053297	4.89E-64	3.60E-62	134.8802493
LOC102725035	2.449197091	2.415679091	19.06053297	4.89E-64	3.60E-62	134.8802493
LOC107987425	2.449197091	2.415679091	19.06053297	4.89E-64	3.60E-62	134.8802493
LOC107987462	2.449197091	2.415679091	19.06053297	4.89E-64	3.60E-62	134.8802493
KLHL1	-3.184657307	-5.821369531	-19.05862949	5.00E-64	3.68E-62	134.9842722
LOH12CR2	-1.519081544	0.418280017	-19.05264762	5.37E-64	3.95E-62	134.878332
NAV2	-1.701092152	4.694918065	-19.04304034	6.03E-64	4.42E-62	134.5210412
PNCK	6.406142698	4.466303261	19.0222745	7.74E-64	5.67E-62	134.2890666
USP53	-1.623998023	5.092543837	-19.01858645	8.09E-64	5.92E-62	134.196663
LINC02783	6.038033936	-0.368949193	19.01724136	8.23E-64	6.00E-62	134.479446
SIX4	-4.339444436	-1.277789835	-19.0150208	8.45E-64	6.16E-62	134.4704941
TNFSF9	3.723746082	2.330576199	19.011425	8.82E-64	6.42E-62	134.2961308
SCN1B	1.953849035	3.929972226	18.99153844	1.12E-63	8.13E-62	133.9588736
CENPK	1.968815991	1.075884189	18.97937151	1.30E-63	9.40E-62	133.9739327
LOC100288637	2.136803504	0.278396662	18.9740992	1.38E-63	1.00E-61	133.9427647
SLA2	2.999574254	1.676201278	18.97146692	1.43E-63	1.03E-61	133.851342
PLK2	2.06582354	6.425583494	18.9585839	1.66E-63	1.20E-61	133.3627898
PAFAH2	-1.188818427	4.743531507	-18.95804757	1.68E-63	1.21E-61	133.4980726
IL12RB1	2.454504917	2.239562472	18.94506674	1.96E-63	1.41E-61	133.5061137
PTCRA	2.942930613	-2.621353663	18.94383575	1.99E-63	1.43E-61	133.6270833
RGS19	1.650507843	3.701934526	18.93885341	2.11E-63	1.51E-61	133.3430638
EPCAM	-3.549115906	5.387628684	-18.92332219	2.54E-63	1.82E-61	133.0305856
UPP2	-3.854821569	-0.098145356	-18.92124752	2.61E-63	1.87E-61	133.3231271
PALD1	1.84296517	4.799039488	18.90773204	3.07E-63	2.19E-61	132.8909546
ATG12	0.902589646	5.303914543	18.90593828	3.13E-63	2.24E-61	132.8292249
SYNJ2BP	-1.434403456	5.599705331	-18.89522947	3.56E-63	2.54E-61	132.6763165
SLC16A7	-3.22961168	4.121677462	-18.89465448	3.59E-63	2.56E-61	132.7846941
CCDC88B	2.353151723	3.59566204	18.8849162	4.03E-63	2.87E-61	132.7043148
IKBIP	1.699140521	5.488980031	18.87211082	4.70E-63	3.34E-61	132.4087911
TNNI1	-5.273009797	-1.148336284	-18.86680621	5.01E-63	3.56E-61	132.6971045
GJC1	2.526792477	4.758520338	18.86553866	5.09E-63	3.61E-61	132.3888871
CLEC2D	2.276902777	3.239447594	18.86396195	5.18E-63	3.67E-61	132.4766544
P2RX7	2.529202159	2.828466224	18.85456798	5.80E-63	4.11E-61	132.3895344
NME6	-1.00713036	3.872827468	-18.8541926	5.83E-63	4.12E-61	132.3178611
UBTFL10	-2.594801843	-6.299090955	-18.85295126	5.92E-63	4.18E-61	132.3990174
PHKA2	1.944242939	6.167428438	18.8515425	6.02E-63	4.24E-61	132.103755
PFKFB2	-2.474366594	4.140747447	-18.85024093	6.11E-63	4.31E-61	132.2517443
WIPF1	1.415579488	6.432743898	18.83610998	7.24E-63	5.10E-61	131.8949774
TCEAL6	-3.165680837	-5.280770718	-18.83476144	7.36E-63	5.17E-61	132.325234
CACNA2D3	-2.363703557	0.869324099	-18.82228797	8.55E-63	5.99E-61	132.1040887
SALL3	-6.014296631	-4.348007624	-18.81632477	9.18E-63	6.43E-61	132.101998
HSPA7	3.797218434	1.824327638	18.80602224	1.04E-62	7.27E-61	131.8647753
SPI1	2.306964332	4.548595211	18.79650661	1.16E-62	8.13E-61	131.5790341
CAPS	-2.718618226	2.054577856	-18.79515942	1.18E-62	8.26E-61	131.722967
GALNT16-AS1	-2.641723127	-3.554450191	-18.77421223	1.52E-62	1.06E-60	131.6021813
ACKR2	-2.680456282	-0.327632099	-18.76740563	1.65E-62	1.15E-60	131.4925864
STAP1	-4.629376541	-0.345204315	-18.76647232	1.67E-62	1.16E-60	131.4819565
TNFRSF14	1.927127995	6.554162124	18.75789653	1.85E-62	1.28E-60	130.9481522
BRCC3	-1.260963083	3.861336929	-18.75557433	1.90E-62	1.32E-60	131.1395104
NKG7	3.307954709	3.916560657	18.7518013	1.99E-62	1.38E-60	131.0905902
TMIGD3	2.45810361	0.870374078	18.74840894	2.07E-62	1.43E-60	131.2218964
ACAA1	-1.484655395	5.387200949	-18.74557779	2.14E-62	1.48E-60	130.9037027
GAS1	-2.68527313	1.721167352	-18.72295329	2.81E-62	1.94E-60	130.8780672
MKI67	2.766333125	3.793430085	18.72125746	2.87E-62	1.97E-60	130.7342819
APEH	-1.458092696	6.094885836	-18.72053852	2.89E-62	1.99E-60	130.5434773
NHSL3	-1.641291298	5.962567605	-18.72021177	2.90E-62	1.99E-60	130.551308
LRRC52	-4.638471916	-5.464893275	-18.71689791	3.02E-62	2.07E-60	130.9201448
MICOS10	-1.22606878	3.326210783	-18.71446264	3.11E-62	2.13E-60	130.6843023
LST1	2.258180843	3.731437193	18.70640243	3.43E-62	2.35E-60	130.5611525
MPC1	-1.838316161	5.37092789	-18.69548885	3.90E-62	2.67E-60	130.30667
CLDN14	-3.27316462	-0.274686005	-18.69149465	4.09E-62	2.80E-60	130.5859115
LINC02432	-3.573544119	-0.500353061	-18.68719934	4.31E-62	2.94E-60	130.5411546
NXPH4	3.961535058	3.303631187	18.68601146	4.37E-62	2.98E-60	130.3461498
RNF149	1.196223242	6.4291268	18.68453051	4.45E-62	3.03E-60	130.0830484
TBXAS1	1.725388044	4.617527218	18.6766259	4.89E-62	3.32E-60	130.1415785
PRAM1	2.406779355	1.629198295	18.67061769	5.26E-62	3.56E-60	130.2583813
MED20	-0.996329906	3.8175937	-18.66625156	5.54E-62	3.75E-60	130.0760024
LOC112267859	-2.35084679	-6.341607101	-18.66442943	5.66E-62	3.83E-60	130.128789
BTG2	-2.047376568	6.936518122	-18.66307415	5.75E-62	3.89E-60	129.7791125
ANKRD2	-4.905392518	-0.950304192	-18.66021886	5.95E-62	4.02E-60	130.2302776
APOBEC3H	2.691948217	0.240650829	18.63953793	7.62E-62	5.13E-60	129.949398
CEP55	2.587142228	1.736151719	18.63806517	7.76E-62	5.22E-60	129.8648776
LINC02381	-2.495936928	3.115188824	-18.63599061	7.95E-62	5.34E-60	129.7614513
ATP6V1H	-1.40984118	5.64144795	-18.63513308	8.04E-62	5.39E-60	129.5633746
TAF1D	1.314220653	5.386661378	18.63210024	8.33E-62	5.58E-60	129.5487251
PLAG1	-2.574623317	0.331418533	-18.62745019	8.81E-62	5.90E-60	129.8019741
C1QB	2.89618918	7.362530159	18.61403255	1.03E-61	6.92E-60	129.1521393
SLFN13	2.020787471	5.080308427	18.61160969	1.06E-61	7.11E-60	129.3294559
ASPM	2.884546072	1.954014307	18.60759572	1.12E-61	7.45E-60	129.4904034
PLA2G3	-3.789931352	-5.448456774	-18.59239997	1.34E-61	8.93E-60	129.4392751
FMN2	-4.717979767	-2.673121598	-18.59107093	1.36E-61	9.06E-60	129.4242457
SNHG26	2.039472789	1.235635767	18.58810953	1.41E-61	9.37E-60	129.2943948
LINC00299	2.69704439	-0.091110654	18.58794643	1.41E-61	9.37E-60	129.3469662
LTB4R	2.228301367	3.086885425	18.5871337	1.43E-61	9.46E-60	129.1808561
C5orf46	7.401090423	0.674381697	18.58683766	1.43E-61	9.48E-60	129.3044813
SELPLG	2.254582547	4.541674127	18.58432516	1.47E-61	9.76E-60	129.0463675
VAV1	2.40569136	3.353777122	18.5836904	1.49E-61	9.82E-60	129.1227127
FOXJ1	-4.977571872	-2.010849246	-18.58090132	1.54E-61	1.01E-59	129.3004466
CCSER1	-3.122659733	0.844065453	-18.58087979	1.54E-61	1.01E-59	129.2262173
C1orf162	2.343031944	4.482143512	18.57942273	1.56E-61	1.03E-59	128.9924431
PARD3B	-1.584790578	4.295354628	-18.57278499	1.69E-61	1.11E-59	128.9272779
MS4A6A	2.507186053	5.825807776	18.56950806	1.76E-61	1.16E-59	128.7647629
NKD1	-3.414116075	0.589223675	-18.56449786	1.87E-61	1.23E-59	129.0421714
MCUR1	-1.036605997	5.179060888	-18.5598565	1.98E-61	1.30E-59	128.704436
EVL	1.505103274	5.910770615	18.54990918	2.22E-61	1.46E-59	128.5237118
RNF212B	-3.377854005	-2.453988672	-18.54645394	2.32E-61	1.52E-59	128.8935793
FBXL8	1.660419489	2.068725501	18.5396812	2.51E-61	1.64E-59	128.6754477
AIF1L	-3.861384012	6.760483336	-18.53478026	2.67E-61	1.74E-59	128.2656151
TUBB8P7	-3.613083948	-4.156692804	-18.53469372	2.67E-61	1.74E-59	128.7532117
MOGAT2	-4.702368781	-4.144244859	-18.5213548	3.13E-61	2.03E-59	128.5949577
FCGR1A	2.95163169	2.074416884	18.51620185	3.33E-61	2.16E-59	128.395714
PDHA1	-1.335074242	6.155568247	-18.50084465	4.00E-61	2.59E-59	127.917373
CDC6	2.174143032	1.880518939	18.49722542	4.17E-61	2.70E-59	128.180397
KLK7	-5.908160067	-4.258283201	-18.49279424	4.40E-61	2.85E-59	128.2560779
GPD1L	-2.017758285	4.775619425	-18.48939812	4.58E-61	2.96E-59	127.8975693
SFXN5	-1.475012072	4.033517563	-18.48785647	4.67E-61	3.01E-59	127.9349174
PROX1-AS1	-4.528167145	-4.320911777	-18.48524212	4.81E-61	3.10E-59	128.166499
CDT1	2.324474302	1.992708301	18.48269498	4.96E-61	3.19E-59	128.0015733
ZNF425	-1.342244529	1.381590925	-18.48166006	5.02E-61	3.23E-59	128.0207714
GOLGA7B	3.347468109	1.067739974	18.47888433	5.19E-61	3.33E-59	128.0027788
PAPPA2	-5.72360678	0.600934589	-18.47662162	5.34E-61	3.42E-59	127.9966573
TACR3	-4.254085047	-4.913615904	-18.46002841	6.50E-61	4.16E-59	127.868526
MATK	2.330108759	1.975609847	18.45750129	6.70E-61	4.28E-59	127.702949
CENPU	1.851442859	2.330553651	18.45316727	7.06E-61	4.50E-59	127.631726
MS4A4E	3.311424028	-0.091493358	18.45280634	7.09E-61	4.52E-59	127.7404887
PAK6-AS1	-4.60832736	-3.472417685	-18.45113182	7.23E-61	4.60E-59	127.7633863
PRRT1B	-3.232930632	-3.299349385	-18.44953972	7.37E-61	4.69E-59	127.7447052
HOXB6	-2.356544657	1.649718423	-18.44897368	7.42E-61	4.71E-59	127.6187667
GZMH	3.03259259	2.051018917	18.44312359	7.96E-61	5.04E-59	127.5279509
TMC8	2.423597694	3.658601487	18.44142721	8.12E-61	5.14E-59	127.4088811
ITGAL	2.589655612	4.662832485	18.42245527	1.02E-60	6.44E-59	127.1099503
PALS1	-1.506643907	5.343126021	-18.41896149	1.06E-60	6.71E-59	127.0135743
SCN7A	-4.9985144	-2.890580398	-18.41705279	1.09E-60	6.85E-59	127.3595393
ACADSB	-2.040210471	5.669679875	-18.41311317	1.14E-60	7.18E-59	126.9162706
LINC02303	-5.259890521	-4.782876167	-18.40796687	1.21E-60	7.61E-59	127.2512791
SLC6A17	-3.505339609	-0.287349486	-18.39966694	1.34E-60	8.40E-59	127.1162476
IQGAP3	2.587750054	2.523287391	18.37785275	1.73E-60	1.09E-58	126.7256999
MBOAT2	-1.832882628	4.265276638	-18.37673919	1.76E-60	1.10E-58	126.596739
MVP-DT	2.541211047	0.827446064	18.37283799	1.84E-60	1.15E-58	126.7543181
RFX8	3.231008939	-0.376197282	18.37158618	1.87E-60	1.17E-58	126.7859664
MIR106AHG	-2.014158026	-6.17361716	-18.3686634	1.93E-60	1.21E-58	126.6783038
LINC01751	4.019837209	-2.997792914	18.36518396	2.01E-60	1.26E-58	126.7452773
ASF1B	2.204838226	2.294609205	18.36228226	2.09E-60	1.30E-58	126.5540937
PYHIN1	3.104084274	1.339666008	18.35738026	2.21E-60	1.38E-58	126.5467025
SNHG12	2.580854459	2.931089487	18.35508718	2.27E-60	1.41E-58	126.4306424
DNER	-5.650572321	0.237443824	-18.34993362	2.42E-60	1.50E-58	126.5075866
ZNF728	-4.347255821	-3.509616554	-18.34620398	2.52E-60	1.57E-58	126.5205875
YPEL4	2.315945409	0.529735593	18.34339274	2.61E-60	1.62E-58	126.4180637
BIRC5	2.704440614	2.203575111	18.340644	2.70E-60	1.67E-58	126.3024386
PSMB8-AS1	1.389989197	2.934170891	18.33998393	2.72E-60	1.68E-58	126.2511624
APELA	-5.189555915	-3.998896244	-18.32882162	3.11E-60	1.92E-58	126.3142775
PCDHB1	-4.383874561	-3.005774856	-18.31194305	3.80E-60	2.34E-58	126.1151696
SKA3	2.142461872	0.72273958	18.30954002	3.91E-60	2.41E-58	126.0083105
C1QTNF6	2.055305378	3.887719916	18.30907673	3.93E-60	2.42E-58	125.8207197
HCK	2.131228038	4.229998082	18.30528636	4.11E-60	2.53E-58	125.7509236
EMX1	-3.04476477	3.322474344	-18.30100536	4.32E-60	2.65E-58	125.7636667
GPSM3	1.839824654	4.692568837	18.30085241	4.33E-60	2.65E-58	125.6630975
NTNG1	-5.736892267	-2.168473992	-18.27067045	6.20E-60	3.79E-58	125.6232975
HACD3	-1.706426007	6.436049988	-18.24860951	8.06E-60	4.92E-58	124.8937207
MS4A14	2.886545524	1.210378965	18.24564258	8.35E-60	5.09E-58	125.2284223
TNFAIP8L2	2.283092718	2.203393245	18.24503935	8.41E-60	5.12E-58	125.1688216
TREML1	2.741914502	-1.331775078	18.24297282	8.62E-60	5.25E-58	125.2856164
COL4A5	-3.028939075	3.11782572	-18.23832794	9.11E-60	5.53E-58	125.0338585
SLC25A25	-2.023808259	3.934764743	-18.23281497	9.73E-60	5.90E-58	124.9129372
ZNF503-AS2	-1.970944667	1.432110718	-18.23176998	9.85E-60	5.97E-58	125.0530861
RAPGEF3	-2.050503509	4.508147794	-18.22711297	1.04E-59	6.30E-58	124.8028146
KIF21B	2.187631544	2.766600742	18.21851567	1.15E-59	6.97E-58	124.8212632
ITGB2	2.445735921	6.753537515	18.21268219	1.24E-59	7.47E-58	124.4377423
CORO1A	2.539100842	5.339737391	18.21003897	1.28E-59	7.70E-58	124.5335514
NCAPG	2.349113328	1.30087536	18.2098032	1.28E-59	7.71E-58	124.7996015
TAF5LP1	2.972154196	-0.382544153	18.20873258	1.30E-59	7.80E-58	124.857532
OMA1	-1.170542599	3.272583068	-18.20445912	1.36E-59	8.20E-58	124.6225047
RASSF2	2.115243317	5.338246567	18.20411436	1.37E-59	8.22E-58	124.4634631
TPX2	2.463895607	3.205359265	18.2031046	1.38E-59	8.32E-58	124.6108754
SKA1	2.334233366	0.056841305	18.20148971	1.41E-59	8.46E-58	124.756478
PLPP4	-4.220519485	-0.872415904	-18.18296574	1.76E-59	1.05E-57	124.5666751
C1QC	2.77001817	7.102098564	18.18122824	1.80E-59	1.07E-57	124.031165
NDST3	-4.027745598	-2.725500211	-18.18093964	1.80E-59	1.08E-57	124.5661645
PITRM1-AS1	1.944403744	-0.476900536	18.18035205	1.81E-59	1.08E-57	124.5249086
PAK5	-4.741219654	-4.962507713	-18.16272945	2.24E-59	1.33E-57	124.352519
PCP4	-6.775780763	-2.031076971	-18.16175149	2.26E-59	1.35E-57	124.3349821
DIRAS1	-4.562188842	-0.934476195	-18.14731595	2.69E-59	1.60E-57	124.1469581
SORT1	-1.751993789	6.866392211	-18.14597771	2.73E-59	1.62E-57	123.6365238
NPSR1-AS1	-4.862361871	-4.452157851	-18.14479812	2.77E-59	1.64E-57	124.1405404
CAV1	2.151294097	7.614526199	18.14448472	2.78E-59	1.65E-57	123.5445841
ROS1	-5.254517551	-3.860754564	-18.14297753	2.83E-59	1.67E-57	124.1193443
PFKFB4	2.324502372	4.401765329	18.13051068	3.28E-59	1.94E-57	123.66686
MARVELD2	-2.876637344	3.261690078	-18.12905228	3.34E-59	1.97E-57	123.7306274
GGTA1	2.093528723	3.920620787	18.12534961	3.48E-59	2.06E-57	123.6413802
PSMB9	1.981936892	5.7923302	18.11810161	3.80E-59	2.24E-57	123.4057312
DNAJC11	-1.34400662	4.980197298	-18.11645798	3.87E-59	2.28E-57	123.4550738
LINC02910	2.511038989	-1.155490718	18.11554458	3.91E-59	2.30E-57	123.7766837
NRAD1	-4.529858274	-1.906455092	-18.11164641	4.10E-59	2.41E-57	123.7423181
FOXA3	-4.801888197	-2.703858469	-18.11049951	4.16E-59	2.44E-57	123.73489
FDX1	-1.274483387	4.693464808	-18.09976686	4.72E-59	2.76E-57	123.280548
PSMB8	1.467632598	6.840405848	18.09607168	4.93E-59	2.88E-57	123.0482647
AP5M1	-1.29017076	5.35855334	-18.09311936	5.11E-59	2.98E-57	123.1476027
PPM1H	-2.539793711	3.876321146	-18.09169972	5.19E-59	3.03E-57	123.2465574
TBC1D4	-1.703231324	5.777882511	-18.07239589	6.53E-59	3.80E-57	122.8662984
BIN2	1.895050304	3.722565104	18.05868712	7.68E-59	4.47E-57	122.867234
FGFBP1	-4.711993092	-4.760753802	-18.0550934	8.02E-59	4.66E-57	123.0836065
CENPA	2.701692321	-0.409929086	18.04765165	8.75E-59	5.08E-57	122.955855
MAL	-5.282910031	4.152662494	-18.02566399	1.14E-58	6.57E-57	122.446004
CHSY3	2.281675516	1.94317139	18.02012307	1.21E-58	7.01E-57	122.5236825
IFFO1	1.649144941	4.31594494	18.01750334	1.25E-58	7.23E-57	122.337382
P2RX2	-3.032018971	-5.439362783	-18.00628846	1.43E-58	8.25E-57	122.5053675
DIO1	-4.684746419	-0.353310229	-18.0044824	1.46E-58	8.42E-57	122.4449736
NFAM1	2.077135414	3.582204901	18.00282587	1.49E-58	8.57E-57	122.2172418
BTN3A1	1.656245126	6.036259263	17.99415292	1.65E-58	9.48E-57	121.9185654
ESRP1	-6.835398751	-0.822852537	-17.9853106	1.83E-58	1.05E-56	122.233204
DAG1	-1.311329495	6.762228764	-17.97882329	1.98E-58	1.14E-56	121.6698357
ALOX15B	4.101336093	0.553319894	17.97816002	1.99E-58	1.14E-56	122.0987469
GORASP1	-0.851323465	5.114002875	-17.97276137	2.12E-58	1.22E-56	121.7458788
KBTBD12	-4.746500942	-3.053879889	-17.96649912	2.29E-58	1.31E-56	122.0402104
IGSF10	-3.220789887	-1.324513918	-17.96270915	2.39E-58	1.37E-56	121.9784246
CLEC2B	2.066781954	3.634707827	17.95626025	2.58E-58	1.47E-56	121.664081
CNKSR1	-3.902565928	-0.029936443	-17.95617382	2.59E-58	1.47E-56	121.8640754
MIR34AHG	2.665614026	2.428219557	17.95165964	2.73E-58	1.55E-56	121.688022
DEF6	2.255814323	3.296345036	17.94671995	2.89E-58	1.64E-56	121.5747239
MAGEE2	-3.177032461	-4.391772655	-17.93482055	3.33E-58	1.89E-56	121.6686057
KSR2	-4.374158691	0.000710507	-17.93374117	3.37E-58	1.91E-56	121.5987009
ENTPD3-AS1	-1.372401815	1.678228205	-17.92876352	3.58E-58	2.03E-56	121.4608345
SGPP1	-1.474822951	5.059679696	-17.92704617	3.65E-58	2.07E-56	121.210974
FREM1	-5.062588272	1.049764423	-17.92478232	3.75E-58	2.12E-56	121.4463996
ARHGAP25	1.639914118	4.643812683	17.92172316	3.89E-58	2.20E-56	121.1817247
SIGLEC9	2.270449467	1.880707342	17.91527806	4.19E-58	2.37E-56	121.2908455
BUB1	2.504557679	1.940710327	17.91407614	4.25E-58	2.40E-56	121.273333
DISC1	1.616987782	3.36534964	17.91363851	4.28E-58	2.41E-56	121.1800568
SIRPB2	2.268072619	2.197177191	17.91315422	4.30E-58	2.42E-56	121.2478168
HSPB7	-4.110409467	1.427488654	-17.9130408	4.31E-58	2.42E-56	121.288928
ESRRG	-4.200214519	3.04096672	-17.90547658	4.71E-58	2.65E-56	121.1054025
AP1M2	-3.395976237	3.392294125	-17.87945039	6.40E-58	3.59E-56	120.7753946
SPMIP5	-3.711533892	-3.157604405	-17.87157584	7.03E-58	3.93E-56	120.9249569
SH3GL2	-5.989021859	-1.217689141	-17.8702294	7.14E-58	3.99E-56	120.8884667
SUCLG2	-1.437970898	6.13323882	-17.86978941	7.18E-58	4.01E-56	120.4425585
DACH2	-4.230870508	-3.170329716	-17.86866632	7.27E-58	4.06E-56	120.8908305
SLC7A14	-3.927855698	-4.496133999	-17.8657784	7.53E-58	4.20E-56	120.8577754
ADAMTS19-AS1	-2.601159199	-6.129528524	-17.86392963	7.69E-58	4.29E-56	120.7284445
WSCD2	-4.072942132	-1.325088835	-17.86293668	7.78E-58	4.33E-56	120.8049516
PEG3	-3.03563101	0.558659967	-17.86171509	7.90E-58	4.39E-56	120.7273416
HS3ST2	4.320397116	0.895805005	17.85469428	8.58E-58	4.77E-56	120.6288989
GLRX5	-1.316259407	4.878279301	-17.85278218	8.78E-58	4.87E-56	120.3505076
DEFB131E	3.345261177	-3.492123486	17.85279546	8.77E-58	4.87E-56	120.7051804
SAMD3	2.50777613	0.665679842	17.84772717	9.32E-58	5.16E-56	120.5578871
AGR2	-6.265038257	-2.705048311	-17.83901055	1.03E-57	5.71E-56	120.5406315
ARL11	1.935681633	1.286492385	17.82741376	1.18E-57	6.54E-56	120.2884886
ZHX3	-1.407900601	6.052192531	-17.82057173	1.28E-57	7.08E-56	119.8701848
SH3BP2	1.567757707	7.180782491	17.81582432	1.36E-57	7.48E-56	119.7068132
ATP5F1A	-1.486474669	8.780962701	-17.81097026	1.44E-57	7.91E-56	119.4815604
PHYKPL	1.458132494	5.953523192	17.81043589	1.45E-57	7.95E-56	119.7597855
LINC00861	3.044325936	1.063452048	17.8103698	1.45E-57	7.95E-56	120.0994187
LOC101928940	3.454770877	-2.739303471	17.80822684	1.48E-57	8.15E-56	120.1796024
RAB7B	2.073590069	2.184175157	17.80452607	1.55E-57	8.51E-56	119.9699688
SUOX	-1.18491318	5.28319223	-17.80407655	1.56E-57	8.54E-56	119.7435228
TMSB10	1.964167514	9.829829213	17.80264018	1.59E-57	8.68E-56	119.2636107
GMFG	1.741808461	4.81322446	17.79936247	1.65E-57	9.02E-56	119.7268822
HK3	2.514683815	1.882324028	17.78153136	2.03E-57	1.11E-55	119.7169599
EYA4	-3.838491669	0.635560752	-17.7701557	2.33E-57	1.27E-55	119.6476228
NT5C1A	-3.341154158	-4.805114842	-17.76927898	2.35E-57	1.28E-55	119.7260571
FERMT3	2.088210496	4.443176134	17.76710737	2.41E-57	1.31E-55	119.3767271
LOC101927551	-1.867170792	-6.326718733	-17.76315449	2.53E-57	1.38E-55	119.4620738
TMCC1	1.615894427	6.38419804	17.76285304	2.54E-57	1.38E-55	119.1602915
DTX1	-2.679265952	2.064219414	-17.7598331	2.63E-57	1.43E-55	119.4516149
PRELID2	1.813305246	2.787646097	17.75845491	2.67E-57	1.45E-55	119.3915826
GNB5	-1.05568054	4.754489854	-17.75827157	2.68E-57	1.45E-55	119.2482808
LOC105373436	-3.968239325	-4.542701877	-17.75609259	2.75E-57	1.49E-55	119.5716341
DCXR	-2.15863013	4.747876817	-17.75508598	2.78E-57	1.50E-55	119.2113565
TOP2A	2.506265258	3.878463362	17.7543268	2.80E-57	1.52E-55	119.2688618
NCR1	2.681392171	-1.508575862	17.75172252	2.89E-57	1.56E-55	119.5028449
USP19	-0.993497634	5.61401482	-17.74967243	2.96E-57	1.60E-55	119.0750567
N4BP2L1	1.253865056	4.334899377	17.74785964	3.03E-57	1.63E-55	119.1587808
CRACR2A	2.107282352	1.758060362	17.74704218	3.06E-57	1.65E-55	119.3186882
PNP	-1.538987973	5.351150175	-17.74649309	3.08E-57	1.66E-55	119.0603957
GZMA	3.061632552	3.317750859	17.74265791	3.22E-57	1.73E-55	119.1711269
GPAT3	-3.216492664	3.717557112	-17.74189022	3.25E-57	1.74E-55	119.1342769
RIPPLY1	-3.043441356	-2.848684009	-17.74049724	3.30E-57	1.77E-55	119.3861801
UMODL1	-3.924141373	-4.071771001	-17.73487454	3.53E-57	1.89E-55	119.3231183
PLEKHB1	-3.116158989	2.236394764	-17.73007258	3.73E-57	2.00E-55	119.0919715
PTGR3	-1.036706109	5.225913867	-17.7293875	3.76E-57	2.01E-55	118.8699461
ARHGAP24	-1.941812738	5.556466349	-17.72843937	3.80E-57	2.03E-55	118.8304683
MEIOC	-1.78094567	-1.22988443	-17.72669588	3.88E-57	2.07E-55	119.20387
LPCAT1	2.226900603	7.528355725	17.72527517	3.95E-57	2.11E-55	118.6063857
SLC47A2	-4.033226564	1.013017485	-17.72298767	4.06E-57	2.16E-55	119.0755688
TDRD1	-4.246358327	-2.758369061	-17.71507746	4.45E-57	2.37E-55	119.0878743
RDH10	-1.923059014	5.347517972	-17.71294488	4.57E-57	2.43E-55	118.6664041
ERBB2	-1.72037181	6.986029197	-17.70620643	4.94E-57	2.63E-55	118.436553
CWH43	-6.302819246	-1.480525255	-17.70049643	5.29E-57	2.81E-55	118.9018912
SPHK2	-1.322848306	3.378482124	-17.69184836	5.85E-57	3.10E-55	118.570234
TCEAL2	-5.89878617	-1.960470336	-17.69178474	5.86E-57	3.10E-55	118.8074163
ENPP3	5.087162894	6.868553225	17.68417384	6.41E-57	3.39E-55	118.1891763
LSP1	2.374660459	4.61253409	17.67800334	6.89E-57	3.63E-55	118.3165219
VWF	2.97912332	9.407785623	17.677019	6.97E-57	3.67E-55	117.8351622
FASLG	3.265556304	0.491003338	17.67543636	7.10E-57	3.74E-55	118.5429072
MRPL19	-1.041554992	5.266056028	-17.67441389	7.19E-57	3.78E-55	118.2207751
TRADD	1.324962924	5.123307368	17.6599245	8.52E-57	4.47E-55	118.0627011
LOXL2	2.750981919	6.013989992	17.6564262	8.88E-57	4.66E-55	117.9438477
NAPEPLD	-1.316462159	4.830213423	-17.6561308	8.91E-57	4.67E-55	118.0423251
PML	1.093721328	6.651247525	17.65593538	8.93E-57	4.68E-55	117.8785548
LOC102724474	-2.97553306	-1.737143317	-17.64494038	1.02E-56	5.31E-55	118.2557808
AEN	1.280729999	5.021519418	17.63986366	1.08E-56	5.63E-55	117.8357533
ZNF683	3.470319163	0.378872751	17.63007773	1.21E-56	6.32E-55	118.0165054
GAB3	1.529474794	2.866954599	17.62831023	1.24E-56	6.44E-55	117.8588903
CAPSL	-3.747548237	-4.051161306	-17.62511408	1.28E-56	6.68E-55	118.0391129
LRRN2	-3.763761522	1.747636562	-17.6243493	1.30E-56	6.73E-55	117.8798607
DDX25	-3.442603006	-1.584641246	-17.61436879	1.46E-56	7.56E-55	117.8955393
ELMO1	1.704112858	5.13588086	17.61194936	1.50E-56	7.78E-55	117.498785
MICU2	-1.137599401	5.466649461	-17.61187672	1.50E-56	7.78E-55	117.4697352
BATF	2.999895707	0.975857459	17.60161379	1.69E-56	8.77E-55	117.6545556
THSD4	-2.527617138	4.108507794	-17.60082892	1.71E-56	8.84E-55	117.4500697
FLJ32255	1.764938511	2.863948578	17.59827067	1.76E-56	9.09E-55	117.5070055
LINC01704	2.817336774	-2.619451303	17.59740358	1.78E-56	9.17E-55	117.7101746
NUDT10	-3.318755568	-1.403855469	-17.59714919	1.78E-56	9.19E-55	117.6907083
CKAP2L	2.440190138	0.805806072	17.59180524	1.90E-56	9.78E-55	117.5481783
KCNJ12	-2.730709981	0.883368455	-17.5874159	2.00E-56	1.03E-54	117.4929614
FAM163A	3.113968758	-0.23491905	17.58631573	2.03E-56	1.04E-54	117.5299043
ANGPTL1	-3.93639423	1.085547851	-17.5845877	2.07E-56	1.06E-54	117.4496364
OLFML2B	2.591955981	5.401575818	17.57491569	2.32E-56	1.19E-54	117.0420337
OXNAD1	-1.433870827	3.146813945	-17.57454926	2.33E-56	1.19E-54	117.21047
GRIK2	-3.41777553	-1.832857347	-17.57428978	2.33E-56	1.20E-54	117.4310447
KISS1R	6.248350111	0.922493294	17.57292071	2.37E-56	1.21E-54	117.3213439
ZDHHC2	-2.226959613	4.998258679	-17.57247478	2.38E-56	1.22E-54	117.0475082
FBXO2	-3.411723309	1.426439945	-17.57002169	2.45E-56	1.25E-54	117.2612081
UNC13D	2.057255533	3.415686526	17.56514005	2.60E-56	1.33E-54	117.0819273
MXD3	2.386906597	1.504582967	17.5593175	2.78E-56	1.42E-54	117.1316983
NCKAP1L	2.456805277	5.137214584	17.55741056	2.84E-56	1.45E-54	116.8594167
NEXMIF	-4.829529851	-0.999252459	-17.55647171	2.88E-56	1.46E-54	117.2057123
BRCA2	1.734750296	1.962600513	17.54923172	3.13E-56	1.59E-54	116.9879529
ICOS	3.617506288	-0.282471409	17.54233089	3.40E-56	1.72E-54	117.0173332
CTDSPL	-1.432252659	5.960329765	-17.53861739	3.55E-56	1.80E-54	116.5673051
NR3C2	-2.572484904	3.948092241	-17.53442592	3.73E-56	1.89E-54	116.6841571
PAG1	1.650208151	5.360021944	17.53426487	3.73E-56	1.89E-54	116.5693828
TSPAN6	-1.435797018	5.728538413	-17.52433381	4.19E-56	2.12E-54	116.4208631
LINC00943	3.640086945	-1.635875769	17.52068339	4.38E-56	2.21E-54	116.8016154
VASH1	1.961961507	4.827335869	17.51773121	4.53E-56	2.29E-54	116.4204049
TRPA1	3.99251073	1.540080611	17.50890622	5.03E-56	2.54E-54	116.540069
CCNP	-3.854897432	-2.440458408	-17.50836518	5.06E-56	2.55E-54	116.6688031
FOXM1	2.329477631	2.444024785	17.50742391	5.12E-56	2.58E-54	116.4700563
FUT11	1.412076844	5.764658486	17.50420415	5.31E-56	2.67E-54	116.181987
E2F8	2.827639083	0.17320772	17.50099117	5.52E-56	2.77E-54	116.5156099
LIN52	-1.121628625	3.313235572	-17.49649385	5.82E-56	2.92E-54	116.2855628
TDRD5	-4.756031366	-2.770854324	-17.48431876	6.71E-56	3.37E-54	116.3912034
C1QA	2.611737456	7.178313616	17.48133164	6.95E-56	3.48E-54	115.7803459
KIF14	2.533011862	0.379720062	17.47835512	7.19E-56	3.60E-54	116.2419146
LOC105374085	-1.987897265	0.189648246	-17.47782822	7.24E-56	3.62E-54	116.2443335
CST7	3.016247305	3.118178653	17.47376861	7.59E-56	3.79E-54	116.0330852
BMPR1B	-5.780797848	0.100813503	-17.46647524	8.27E-56	4.13E-54	116.1156478
YBX3	1.389787431	7.960262213	17.46525738	8.39E-56	4.18E-54	115.5119292
TNS4	-3.467089592	-0.962947907	-17.4638831	8.53E-56	4.25E-54	116.1235137
HLX	2.364391036	2.617733595	17.46079935	8.84E-56	4.40E-54	115.9141351
UBE2C	2.928789436	1.770551307	17.45937687	8.99E-56	4.47E-54	115.9483445
BCL9	-1.178379371	4.366783316	-17.45757108	9.18E-56	4.56E-54	115.7533108
CD84	2.895885691	4.275152542	17.45469931	9.49E-56	4.71E-54	115.7268256
RIOX2	-1.574626263	3.253262194	-17.45423828	9.55E-56	4.73E-54	115.7956506
TRIM2	-2.212787542	5.509232822	-17.45296788	9.69E-56	4.80E-54	115.6051545
TESPA1	2.709210858	1.648263837	17.44939348	1.01E-55	5.00E-54	115.8386287
COL4A4	-2.609547017	4.510880761	-17.44200952	1.10E-55	5.44E-54	115.5601191
ARHGDIB	1.543341387	7.753808684	17.43244562	1.23E-55	6.08E-54	115.1497877
DEPDC1	2.586418898	0.53912555	17.42646167	1.32E-55	6.51E-54	115.6286356
ABAT	-2.629797282	4.42519454	-17.41851483	1.45E-55	7.14E-54	115.2923307
POMGNT2	-1.278180131	3.96971039	-17.41467027	1.52E-55	7.47E-54	115.2822198
CSTA	2.448901346	1.306650923	17.41433572	1.52E-55	7.49E-54	115.4480857
SLC12A5	2.302421205	-0.852999774	17.40914301	1.62E-55	7.95E-54	115.4819979
TTC36	-2.839013794	-2.70523833	-17.39739803	1.86E-55	9.11E-54	115.3779171
LSAMP	-5.194000511	-1.374210051	-17.39625138	1.88E-55	9.23E-54	115.3452162
CSPG4	2.5858086	6.545525261	17.39470346	1.92E-55	9.39E-54	114.8293711
CAND2	-2.205282316	1.287436133	-17.39206085	1.98E-55	9.68E-54	115.1892363
MAP4K3	-1.06396681	5.118340474	-17.38395778	2.17E-55	1.06E-53	114.8323734
IL4R	1.3794644	6.030849567	17.38346625	2.19E-55	1.07E-53	114.7463114
DEGS2	-3.047779914	1.463183081	-17.38333258	2.19E-55	1.07E-53	115.0778839
BRIP1	2.037431787	1.245038213	17.38041847	2.27E-55	1.10E-53	115.0557206
PIMREG	2.471488666	0.378306985	17.37683717	2.36E-55	1.15E-53	115.0575003
CBR4	-1.066165127	4.74633881	-17.37511216	2.41E-55	1.17E-53	114.7598853
ATPAF1	-1.078140446	5.934114775	-17.37473896	2.42E-55	1.18E-53	114.6532374
CCL5	3.043976995	5.268864883	17.37262746	2.48E-55	1.21E-53	114.687311
CD244	2.369091514	0.988563008	17.37101948	2.53E-55	1.23E-53	114.9596081
NUAK2	-2.375568891	4.384897442	-17.36482754	2.72E-55	1.32E-53	114.6686442
ZNF552	-1.063631486	2.539932505	-17.35734743	2.97E-55	1.44E-53	114.7113767
VSIG1	3.683616408	0.850914889	17.35551829	3.03E-55	1.47E-53	114.7859772
PSTPIP1	2.63719076	2.24476414	17.35355874	3.10E-55	1.50E-53	114.6854697
LINC00871	-4.130257924	-5.24419042	-17.34965164	3.25E-55	1.57E-53	114.8246115
GJA8	-3.206632249	-5.291432876	-17.34865894	3.29E-55	1.58E-53	114.8121899
BTBD16	3.513286706	0.755056651	17.34305885	3.51E-55	1.69E-53	114.6456286
MYBPH	-3.531564796	-3.271382498	-17.3314502	4.02E-55	1.94E-53	114.614547
IL16	1.930838213	4.023557645	17.3250319	4.33E-55	2.08E-53	114.2321524
PVALB	-6.827350544	-1.810361533	-17.32294423	4.44E-55	2.13E-53	114.5003786
SYT10	-5.683131116	-3.544935242	-17.32179596	4.50E-55	2.16E-53	114.5034869
CTNNAL1	-1.704210106	4.594082885	-17.31984015	4.60E-55	2.21E-53	114.1273392
THRB	-2.395754652	3.66209424	-17.3192894	4.63E-55	2.22E-53	114.1918378
LOC124900476	-3.545879248	-5.051408714	-17.31245433	5.02E-55	2.41E-53	114.3944929
SNX20	2.588657118	2.69644651	17.30803425	5.29E-55	2.53E-53	114.126588
SIGLEC1	2.7997561	3.890598432	17.29789198	5.95E-55	2.85E-53	113.925739
ZBED5-AS1	-1.132043667	3.332246468	-17.29739867	5.99E-55	2.86E-53	113.9600982
XPNPEP2	-5.257337406	0.860225278	-17.28157686	7.20E-55	3.44E-53	113.9244297
DUSP26	-3.787225788	-1.946051051	-17.27514611	7.76E-55	3.71E-53	113.9469946
PARP15	2.726247974	0.896887179	17.26992172	8.25E-55	3.94E-53	113.7869336
XAGE2	-2.7049517	-5.930512616	-17.26917484	8.32E-55	3.97E-53	113.8285971
MBOAT4	2.026233346	-2.08196095	17.25524834	9.79E-55	4.66E-53	113.7179415
LINC02236	2.960048805	-0.775488458	17.2461956	1.09E-54	5.17E-53	113.5833225
RAP1GAP	-3.118067969	5.258900604	-17.24465345	1.11E-54	5.26E-53	113.1961438
ADAMTS19	-4.389752286	-5.08896852	-17.24351923	1.12E-54	5.33E-53	113.5937473
ADAMDEC1	4.608816109	0.726519595	17.24258337	1.14E-54	5.38E-53	113.4776527
TPI1P2	-1.88982881	-0.863507637	-17.24258127	1.14E-54	5.38E-53	113.5441018
RHEBL1	1.677056146	-0.321078486	17.24025896	1.17E-54	5.52E-53	113.4981319
LINGO2	-3.948495831	-3.62732229	-17.22943704	1.32E-54	6.25E-53	113.4315219
CASP1	1.671456984	4.601842546	17.22265166	1.43E-54	6.76E-53	112.9946312
IPO13	-1.184686699	5.291247263	-17.2210706	1.46E-54	6.88E-53	112.9188336
TENT5D	-2.667450997	-5.744436759	-17.21929025	1.49E-54	7.02E-53	113.2818895
FMNL1-DT	3.624104501	0.13576058	17.20659007	1.73E-54	8.13E-53	113.087684
ADGRA1	-4.11713372	-4.811080113	-17.20440165	1.77E-54	8.34E-53	113.1418028
HLA-A	1.545986259	10.64683455	17.20212722	1.82E-54	8.55E-53	112.1322927
LINC01739	-3.205053814	-6.000976889	-17.20198244	1.82E-54	8.56E-53	113.0291479
ACVR1B	-1.116280925	6.309260974	-17.19635303	1.95E-54	9.14E-53	112.5393703
FCRL6	2.5726848	0.870959645	17.19133737	2.06E-54	9.68E-53	112.8747315
BTD	-1.186206602	5.267354585	-17.18842095	2.14E-54	1.00E-52	112.5410302
SOSTDC1	-5.26179133	0.403327077	-17.17906938	2.38E-54	1.12E-52	112.7556225
APOL5	3.219780729	-3.076717652	17.16782854	2.72E-54	1.27E-52	112.7144881
UQCRFS1	-1.50647431	5.75675717	-17.16584115	2.78E-54	1.30E-52	112.2353898
LUCAT1	4.262017283	2.044008467	17.16550214	2.79E-54	1.30E-52	112.5091021
LOC105375050	-3.540301637	-4.585137317	-17.16036511	2.96E-54	1.38E-52	112.6320903
CD96	2.756506133	2.900520863	17.15571679	3.13E-54	1.46E-52	112.3412433
FAM219A	0.965885216	5.050003968	17.15290011	3.23E-54	1.50E-52	112.1465721
LDHA	1.585501965	10.4727443	17.15016014	3.34E-54	1.55E-52	111.549195
HMGN1P17	-3.059086305	-4.776655662	-17.1472032	3.45E-54	1.60E-52	112.4792596
GPR182	-3.039343335	-1.310648373	-17.140872	3.72E-54	1.73E-52	112.3761915
NCCRP1	-3.33801545	-1.756069072	-17.1385454	3.82E-54	1.77E-52	112.3587796
CLSTN2	-3.652965475	2.595374295	-17.13774245	3.86E-54	1.79E-52	112.15247
TBC1D30	-1.426261686	0.515362827	-17.12255147	4.60E-54	2.13E-52	112.0943487
PPP1R18	1.581354721	6.126302358	17.12081507	4.70E-54	2.17E-52	111.6783235
LOC107987457	1.581354721	6.126302358	17.12081507	4.70E-54	2.17E-52	111.6783235
PSMG3-AS1	-1.367964769	2.565367843	-17.10984089	5.34E-54	2.47E-52	111.8305453
ITPRIPL1	1.711037367	1.028229719	17.109025	5.39E-54	2.49E-52	111.9111348
CD2	3.159143227	3.670649608	17.10549837	5.61E-54	2.59E-52	111.704461
CLEC12A	2.839951037	1.28624313	17.10016026	5.97E-54	2.75E-52	111.7943641
APOBEC3G	2.099215809	4.401406604	17.0880534	6.88E-54	3.17E-52	111.4464915
POU5F1	2.93152402	3.974807872	17.0866632	6.99E-54	3.21E-52	111.4633216
AQP7P2	-2.450029412	-5.907666692	-17.08653077	7.00E-54	3.22E-52	111.7141366
NCAPH	1.986168501	1.287813982	17.08291185	7.30E-54	3.35E-52	111.5943028
TBX15	3.137108222	1.558336928	17.0780011	7.73E-54	3.55E-52	111.5222101
HACL1	-1.063238083	3.649644907	-17.07677909	7.84E-54	3.60E-52	111.3727692
WASF3	-1.839312399	2.11344184	-17.07588774	7.92E-54	3.63E-52	111.4649945
TOP2B	-1.132777659	6.556452038	-17.07574705	7.94E-54	3.63E-52	111.1143307
AHI1-DT	-1.690740096	0.582305634	-17.07142093	8.35E-54	3.82E-52	111.4983446
SLC24A2	-4.722084641	-3.811013488	-17.06692629	8.79E-54	4.02E-52	111.5503765
LINC00602	-2.52540724	-6.010352913	-17.05624912	9.96E-54	4.55E-52	111.3362311
C1orf116	-4.945494554	0.660394219	-17.05295006	1.03E-53	4.72E-52	111.2804463
EHD2	2.168311448	7.977068442	17.04443793	1.14E-53	5.20E-52	110.6071509
MYO6	-1.40617709	6.723366838	-17.04435916	1.14E-53	5.20E-52	110.7339815
WAS	2.168535932	3.704549837	17.0428721	1.16E-53	5.29E-52	110.9755965
CD86	2.324639664	3.620952693	17.03778934	1.23E-53	5.61E-52	110.9227928
KCNH3	-3.021409335	-1.065542472	-17.03764594	1.24E-53	5.61E-52	111.1744397
CRTAM	3.065406675	0.647289198	17.03655694	1.25E-53	5.68E-52	111.0912922
NDUFS1	-1.388114087	6.726877617	-17.03493101	1.28E-53	5.78E-52	110.6242942
CLEC7A	2.353238512	3.347768023	17.03066276	1.34E-53	6.07E-52	110.859774
BCAM	-1.980067542	7.810964506	-17.02896446	1.37E-53	6.19E-52	110.4452194
SLC1A3	2.782863906	3.789589665	17.02712367	1.40E-53	6.32E-52	110.7868103
RAP2C-AS1	-1.313460431	1.012293549	-17.02260246	1.47E-53	6.65E-52	110.9106702
SHISA2	-3.744721582	0.173842481	-17.01896711	1.54E-53	6.93E-52	110.9108517
ANKRD18DP	2.818627523	-3.782964138	17.01751157	1.56E-53	7.05E-52	110.9793795
AFAP1L2	-1.903084313	4.767798194	-17.01632277	1.58E-53	7.13E-52	110.585147
EPHA1	-1.958745413	1.992459793	-17.01547766	1.60E-53	7.20E-52	110.7724142
LINC00528	2.038467805	-0.800616086	17.01196529	1.67E-53	7.49E-52	110.869227
CTSV	-2.822158636	0.245679771	-17.01131044	1.68E-53	7.54E-52	110.8188882
CYTH4	2.037263998	4.272557653	17.00074653	1.90E-53	8.52E-52	110.4444424
MARCHF10	-4.272378455	-2.670064808	-16.99984431	1.92E-53	8.61E-52	110.7676401
INSRR	-4.587985117	-2.657406209	-16.99890904	1.94E-53	8.69E-52	110.7566992
FAM215A	-3.024941497	-4.781594663	-16.98622217	2.25E-53	1.01E-51	110.6184513
AKIRIN1	-1.249627562	5.450014151	-16.9801115	2.41E-53	1.08E-51	110.1075791
MAPK8IP3-AS1	-4.45134418	-1.910335804	-16.97394688	2.59E-53	1.16E-51	110.457716
LOC645485	-2.759618956	-5.262313144	-16.97314881	2.62E-53	1.17E-51	110.4623172
EYA3	-1.096256982	5.014233702	-16.97244644	2.64E-53	1.18E-51	110.0563987
RHOH	2.59011708	2.146921555	16.97048755	2.70E-53	1.20E-51	110.2423242
LIG4	-1.021362759	3.742074933	-16.96460652	2.89E-53	1.29E-51	110.0663909
COL9A2	-2.85492191	2.2045919	-16.96296128	2.94E-53	1.31E-51	110.1517011
CGN	-3.204516413	3.682224793	-16.96246453	2.96E-53	1.32E-51	110.0460149
IFNWP5	-1.572536824	-6.538517373	-16.96143036	3.00E-53	1.33E-51	110.0146861
BCKDHB	-1.532891433	4.12935141	-16.95425845	3.26E-53	1.44E-51	109.917395
LOC105378268	-1.733825594	-2.12824203	-16.95375433	3.28E-53	1.45E-51	110.2283147
PRTG	-2.568994924	0.693820692	-16.9525878	3.32E-53	1.47E-51	110.1176277
ABHD5	-1.053865826	4.094810012	-16.95238	3.33E-53	1.47E-51	109.898321
SLC6A3	6.953098182	4.959237308	16.95149779	3.36E-53	1.49E-51	109.8185555
HMGN5	-1.314277173	2.731935515	-16.94615779	3.58E-53	1.58E-51	109.9236089
SLC29A2	-2.535982746	1.692709812	-16.94260544	3.73E-53	1.64E-51	109.9471733
SVOPL	-4.790671524	-2.69380733	-16.93943653	3.87E-53	1.70E-51	110.0707375
CD72	2.408038077	2.12204863	16.93849336	3.91E-53	1.72E-51	109.8738766
STAT4	1.811129312	1.716710679	16.93603542	4.02E-53	1.77E-51	109.8698285
ZPLD2P	-2.787992183	0.181035807	-16.93344271	4.15E-53	1.82E-51	109.9218676
SUCLG2-DT	-1.949832452	1.680054293	-16.93336078	4.15E-53	1.82E-51	109.8410633
LINC01159	-2.764056168	1.553741827	-16.93285348	4.17E-53	1.83E-51	109.8425301
TOM1L2	-1.173337851	6.040615489	-16.92757639	4.44E-53	1.95E-51	109.4461421
LOC613206	2.830282016	-1.663349902	16.92552925	4.55E-53	1.99E-51	109.8941124
RBM22P12	-1.973019782	-6.48200374	-16.92242088	4.71E-53	2.06E-51	109.5892358
CNTN1	-5.93329403	-0.094311611	-16.92076519	4.80E-53	2.10E-51	109.7880712
LINC02685	4.190816238	-2.72409672	16.91924891	4.89E-53	2.14E-51	109.8382919
MILR1	2.094929055	1.893351524	16.91650541	5.05E-53	2.21E-51	109.633664
POLQ	2.258611026	0.291394376	16.91447956	5.17E-53	2.26E-51	109.6976156
DACH1	-2.745900767	2.536600256	-16.90504139	5.76E-53	2.51E-51	109.4611253
APCDD1L-DT	-3.788853706	-1.075013731	-16.90461642	5.79E-53	2.52E-51	109.6381242
CHFR	0.970965703	4.409632942	16.90387816	5.84E-53	2.54E-51	109.3127901
RASD1	-3.059745575	4.832649985	-16.89236027	6.68E-53	2.90E-51	109.1452368
SCPEP1	-1.415927606	5.972484237	-16.88703731	7.10E-53	3.09E-51	108.9836691
SYT1	-3.181577897	-0.529908417	-16.87857865	7.83E-53	3.40E-51	109.3193301
C10orf71	-4.234873634	-5.34780626	-16.87821505	7.87E-53	3.41E-51	109.365362
PHF21B	-3.963260467	-3.246814802	-16.87801725	7.88E-53	3.42E-51	109.3680025
MIR9-2HG	-4.203938303	-3.978723797	-16.87603043	8.07E-53	3.50E-51	109.3486919
HAPLN3	2.311194401	2.790834423	16.87074726	8.58E-53	3.71E-51	109.0483442
CAPN11	2.934178109	0.109669527	16.86220018	9.47E-53	4.09E-51	109.1030738
HMOX1	2.715944012	7.615083319	16.86198342	9.49E-53	4.10E-51	108.5327181
LMBR1L	1.219734025	4.766536602	16.85892255	9.84E-53	4.25E-51	108.7644208
NEK6	2.290205792	6.575177032	16.85654976	1.01E-52	4.36E-51	108.5743945
SSTR5	-4.513236103	-3.898253024	-16.85561214	1.02E-52	4.41E-51	109.1134559
BAG1	-1.445376327	5.87274106	-16.85484911	1.03E-52	4.44E-51	108.6209295
LRP1B	-4.237579356	-2.032728215	-16.85081416	1.08E-52	4.65E-51	109.0400574
LOC124905092	-3.31612129	-5.259714594	-16.8503955	1.09E-52	4.67E-51	109.0476197
ARHGAP15	1.759044095	3.618589535	16.84824321	1.11E-52	4.79E-51	108.7306317
APBB1IP	2.746462054	5.258045319	16.84795379	1.12E-52	4.80E-51	108.5961139
OSBPL2	-0.720738378	5.480577835	-16.84117203	1.21E-52	5.19E-51	108.498307
LOC105369209	-0.720738378	5.480577835	-16.84117203	1.21E-52	5.19E-51	108.498307
MMP25	1.912613367	0.691572618	16.83661107	1.27E-52	5.46E-51	108.7790915
BTN3A2	1.785449554	6.597472204	16.83656732	1.27E-52	5.46E-51	108.3414495
TGFBR3	-1.730266657	5.531622295	-16.83472117	1.30E-52	5.58E-51	108.4193017
FSHB	-1.754303755	-6.423716568	-16.83061135	1.37E-52	5.84E-51	108.5554774
PRMT9	-0.967707309	3.522881169	-16.83026485	1.37E-52	5.86E-51	108.530139
AOAH	2.401060549	3.927846007	16.82944925	1.38E-52	5.91E-51	108.4906762
IL10RA	2.261883991	5.195213508	16.82744947	1.42E-52	6.04E-51	108.3648421
PDCD6IP-DT	-1.347042987	2.013375526	-16.82738921	1.42E-52	6.04E-51	108.5977567
LINC02642	2.553881124	-3.120438672	16.82309968	1.49E-52	6.35E-51	108.7349648
FGF10	-4.258335558	-3.397515935	-16.82094686	1.53E-52	6.50E-51	108.7122878
DNAJC5B	3.402479966	-0.490791657	16.81789357	1.58E-52	6.73E-51	108.618494
KCNJ13	-5.051549619	-2.321524648	-16.81663508	1.60E-52	6.83E-51	108.6513198
IKZF1	2.340489149	4.134277469	16.80450456	1.85E-52	7.84E-51	108.1870772
DNAJC3-DT	-1.467174296	2.049876137	-16.80149504	1.91E-52	8.12E-51	108.2969979
TNFSF13B	2.512998266	3.348456226	16.80051941	1.93E-52	8.20E-51	108.1996123
F11-AS1	-3.616012462	-4.634767327	-16.7992783	1.96E-52	8.32E-51	108.4660566
BBC3	1.597458733	3.054214639	16.79705028	2.01E-52	8.53E-51	108.1802547
ATP2B3	-4.312230411	-3.911374153	-16.79424396	2.08E-52	8.80E-51	108.4077951
LPAR5	2.199528159	2.417313397	16.79281213	2.11E-52	8.94E-51	108.1738208
SPARC	1.842932259	10.93983097	16.79147989	2.15E-52	9.08E-51	107.3352185
MAP3K9	-2.226044105	2.076667028	-16.78806497	2.23E-52	9.43E-51	108.1405841
PLAT	-2.039798512	5.59560357	-16.78169736	2.40E-52	1.01E-50	107.8018272
RNU6-796P	3.284484171	-2.681119935	16.77716446	2.53E-52	1.07E-50	108.2023
FYB2	-4.093355274	-0.181091889	-16.77270788	2.67E-52	1.12E-50	108.0854345
SYNE4	-3.426187253	-0.674618568	-16.77066832	2.73E-52	1.15E-50	108.0819406
LINC01615	3.446092992	-1.336623098	16.76751804	2.83E-52	1.19E-50	108.0665576
TP73	2.627133845	-0.415178694	16.76717679	2.84E-52	1.19E-50	108.031715
LINC01213	-3.91282431	-3.790389328	-16.76720222	2.84E-52	1.19E-50	108.0966933
CTSW	2.913687503	3.016989865	16.7665806	2.86E-52	1.20E-50	107.8316947
C11orf21	2.530418495	0.507790207	16.76599678	2.88E-52	1.21E-50	107.975237
LDC1P	-3.554250078	-5.269110394	-16.76034418	3.08E-52	1.29E-50	108.0119107
AHCYL1	-0.921608939	7.478517389	-16.75963052	3.10E-52	1.30E-50	107.3655241
KIF1C	-1.09588537	6.992066281	-16.74605147	3.63E-52	1.52E-50	107.2584304
CLDN11	-2.901107808	0.439641341	-16.74436405	3.70E-52	1.55E-50	107.7298069
CCNE2	1.411720577	0.180824384	16.74256191	3.78E-52	1.58E-50	107.7219137
LOC102723446	4.587600897	-1.378748157	16.74222165	3.79E-52	1.58E-50	107.7768794
GINS2	1.785207954	2.214899452	16.73603916	4.07E-52	1.70E-50	107.5328566
SPACA9	-1.337491077	2.811545067	-16.73233108	4.25E-52	1.77E-50	107.4512988
DYNLL2	-1.16790156	6.996013719	-16.72941987	4.40E-52	1.83E-50	107.0664022
ATP2C2	-2.968620161	-0.939119188	-16.72256268	4.76E-52	1.98E-50	107.5381177
FTH1P22	3.537759992	-1.696125443	16.7161597	5.13E-52	2.13E-50	107.485067
GCOM1	-3.433468814	-1.05021092	-16.7091654	5.56E-52	2.31E-50	107.3877754
CDKL1	-1.623991682	3.612137702	-16.70584084	5.78E-52	2.39E-50	107.0900073
CYP17A1	-4.810976866	-1.573171488	-16.70527062	5.81E-52	2.41E-50	107.3572521
TNFSF14	3.385443244	1.462998632	16.69566354	6.49E-52	2.69E-50	107.1139151
FBN3	-5.242056164	-2.691345061	-16.6943927	6.59E-52	2.73E-50	107.2520127
INPP5D	1.559774637	5.430125328	16.68736717	7.15E-52	2.95E-50	106.7300195
GZMB	2.545893568	1.89758019	16.68179863	7.62E-52	3.15E-50	106.9286815
SCN2B	-4.469284011	-2.444676529	-16.68169158	7.63E-52	3.15E-50	107.1029856
KIF13B	-1.783029973	5.652423422	-16.68058197	7.73E-52	3.18E-50	106.6320867
ZNF469	2.075770261	2.007634453	16.67342351	8.40E-52	3.45E-50	106.8256699
DCUN1D1	-0.967102857	5.019996897	-16.67333821	8.40E-52	3.46E-50	106.6042597
SCIRT	2.64999344	2.529321743	16.67028987	8.70E-52	3.58E-50	106.7564644
DGKZ	1.179226331	6.127915701	16.66905991	8.83E-52	3.63E-50	106.4557568
RAG2	-2.79324862	-5.64442778	-16.66817056	8.92E-52	3.66E-50	106.932732
DLGAP3	-1.782965809	-0.862300329	-16.66537472	9.21E-52	3.78E-50	106.8789072
RASGRP4	1.85585727	1.507318133	16.66157776	9.62E-52	3.94E-50	106.7196472
SLFN12L	2.930978372	-0.855715478	16.65477385	1.04E-51	4.26E-50	106.7570514
MTNR1A	-3.904501232	-4.225178625	-16.65422222	1.05E-51	4.29E-50	106.8019629
SERAC1	-1.057766385	2.98871836	-16.65179746	1.08E-51	4.40E-50	106.5130686
CD6	2.417185644	2.870984577	16.64987354	1.10E-51	4.50E-50	106.499033
FCGR1CP	2.73506479	-0.980348589	16.64838721	1.12E-51	4.57E-50	106.6879754
LOC100287808	-1.913357947	-1.651488583	-16.64761105	1.13E-51	4.61E-50	106.6975313
MCAM	2.017216147	8.360786214	16.64745996	1.13E-51	4.62E-50	105.9801453
PDCD6IP	-0.93957844	6.894265118	-16.64532319	1.16E-51	4.73E-50	106.1086724
PDLIM1	1.588660883	7.30188384	16.64091759	1.22E-51	4.97E-50	106.0169104
FCGR2A	1.986289563	5.212568653	16.6395055	1.24E-51	5.05E-50	106.1987043
SPC24	2.106229014	1.308555028	16.63576782	1.30E-51	5.27E-50	106.4347821
G2E3P1	-2.469601267	-5.373930577	-16.6351112	1.31E-51	5.30E-50	106.571733
DEPP1	2.217018896	8.025499018	16.62890906	1.40E-51	5.69E-50	105.8031113
SFTA2	-4.035153807	-3.294799787	-16.62594395	1.45E-51	5.88E-50	106.4737169
NAV2-AS3	-3.367217964	-5.338690709	-16.61184183	1.71E-51	6.92E-50	106.3065576
LILRA6	2.42572705	0.893727248	16.60845283	1.78E-51	7.19E-50	106.1446253
OR51E1	2.745098181	2.392161731	16.60355854	1.88E-51	7.60E-50	105.9990389
MYO9B	1.07915212	6.166605646	16.59283468	2.13E-51	8.59E-50	105.5760704
ALAD	-1.234658711	5.86326159	-16.58435075	2.34E-51	9.47E-50	105.5069357
ABCA13	-4.275989177	-2.639090986	-16.58342033	2.37E-51	9.57E-50	105.9798745
RALGDS	1.544753669	2.649303702	16.58329863	2.37E-51	9.57E-50	105.7496955
TMIGD2	2.53054687	-1.525009566	16.58201295	2.41E-51	9.71E-50	105.9429505
CNTN5	-4.213563275	-3.203743466	-16.57717006	2.55E-51	1.03E-49	105.9147286
KIFC1	1.972099909	2.027055424	16.57516436	2.60E-51	1.05E-49	105.6965262
LINC02188	3.658668116	3.00807321	16.57012957	2.76E-51	1.11E-49	105.5742386
PATL2	2.376066808	0.913020793	16.56939489	2.78E-51	1.12E-49	105.6957639
GMIP	1.489923583	4.064179086	16.56716921	2.86E-51	1.15E-49	105.4626435
RNASET2	2.966652654	6.12715541	16.56583491	2.90E-51	1.16E-49	105.2698507
HPCAL4	-4.576628115	-1.501547127	-16.56119978	3.06E-51	1.23E-49	105.7041304
LCE2D	-1.693210796	-6.542285667	-16.56072819	3.08E-51	1.23E-49	105.3965619
TAGAP	2.076132889	2.789345997	16.55666389	3.22E-51	1.29E-49	105.4348432
CLDN10-AS1	-3.326371679	-2.821191103	-16.54251685	3.79E-51	1.51E-49	105.5143953
PRRT3	-1.516324447	1.026069381	-16.53313373	4.22E-51	1.68E-49	105.2740899
CLIC5	-3.431860482	3.556867211	-16.52484873	4.65E-51	1.85E-49	105.0158796
DMAC2L	-1.159041882	4.001771063	-16.52390548	4.70E-51	1.87E-49	104.9714561
LINC00652	-2.227023994	-2.209312748	-16.52196305	4.80E-51	1.91E-49	105.2703839
RNF43	-2.775928335	0.653168965	-16.52180887	4.81E-51	1.91E-49	105.1649055
LOXL2-AS1	1.786828525	0.431381429	16.51971411	4.93E-51	1.96E-49	105.1526419
HSPA6	2.092477197	2.008740036	16.51435523	5.24E-51	2.08E-49	105.0009047
S100A14	-2.952150277	1.305657319	-16.51288655	5.33E-51	2.11E-49	105.0263573
HAPLN1	4.321788873	2.829609286	16.50973056	5.53E-51	2.19E-49	104.8943381
JAK3	2.265472464	4.421261804	16.50696376	5.71E-51	2.26E-49	104.7441791
TAP1	1.642113424	6.628664548	16.50027609	6.16E-51	2.44E-49	104.469931
FDFT1	-1.157960468	5.931365776	-16.49800214	6.33E-51	2.50E-49	104.5103478
NINL	-1.397780048	4.10486105	-16.49704935	6.40E-51	2.52E-49	104.655776
ZPBP	-3.083625451	-5.351712576	-16.49136055	6.83E-51	2.69E-49	104.9284517
GOT2	-1.298432929	6.60041954	-16.48831524	7.07E-51	2.79E-49	104.3356518
RNF166	1.158521958	3.846215237	16.48806661	7.09E-51	2.79E-49	104.5728885
BAZ1A	1.125942242	4.955913993	16.47785844	7.97E-51	3.14E-49	104.3664711
SPC25	2.115227146	0.595515131	16.47462475	8.27E-51	3.25E-49	104.6282297
MAP4K1	2.298921247	2.283607148	16.47367103	8.37E-51	3.29E-49	104.5178301
ADCY6-DT	-2.578624112	-2.667935885	-16.47086544	8.64E-51	3.39E-49	104.6939785
PTGDR	2.306046265	0.205116983	16.4693227	8.79E-51	3.45E-49	104.5878789
C10orf55	-2.499533452	-2.568391637	-16.4661641	9.12E-51	3.58E-49	104.638904
KCNG3	-3.788316595	-4.821171751	-16.46517881	9.22E-51	3.62E-49	104.6397963
PFKP	1.885510281	8.36576452	16.46021793	9.76E-51	3.82E-49	103.8308151
HOXB5	-2.294851575	1.532475793	-16.46021954	9.76E-51	3.82E-49	104.4105229
TRBC1	3.077618152	3.007197216	16.45789739	1.00E-50	3.92E-49	104.2888397
CGNL1	-2.659051079	6.390577746	-16.4527997	1.06E-50	4.16E-49	103.9493149
MYH10	-2.096356145	6.239460664	-16.44752617	1.13E-50	4.41E-49	103.9034199
LINC03051	-2.67052004	-6.127922337	-16.43637414	1.28E-50	5.01E-49	104.1648521
TICRR	2.042428162	0.233466275	16.4353142	1.30E-50	5.07E-49	104.197907
LOC105371855	-3.262051926	-3.606793959	-16.42957237	1.39E-50	5.41E-49	104.2326259
CD160	1.673834669	-0.204937991	16.42523029	1.46E-50	5.68E-49	104.1039398
PLCB2	2.091229911	4.123860712	16.4236704	1.48E-50	5.78E-49	103.8146453
RRM2	2.353936173	3.141723165	16.42345664	1.49E-50	5.79E-49	103.8855798
PPP1R36	-3.025723633	-1.085367175	-16.42214949	1.51E-50	5.88E-49	104.1033524
CDH16	-2.91623555	7.73035668	-16.41862996	1.57E-50	6.11E-49	103.4231471
NCF4	1.972094959	2.997835224	16.41835496	1.58E-50	6.13E-49	103.8373996
TRNT1	-0.968491875	3.436278543	-16.41540423	1.63E-50	6.34E-49	103.7723297
TNFRSF18	2.839599893	-0.285706339	16.41328912	1.67E-50	6.49E-49	103.9713073
APOO	-1.487079617	3.426038218	-16.41120799	1.71E-50	6.64E-49	103.7251252
TBC1D10C	2.335811557	2.817272654	16.41031079	1.73E-50	6.70E-49	103.7579754
ADRB1	-3.175232863	-1.832414282	-16.40999715	1.74E-50	6.72E-49	103.984822
CYLD-AS1	2.399662836	-1.499945562	16.40999562	1.74E-50	6.72E-49	103.9768147
TMEM116	-1.571974005	3.749139824	-16.40927882	1.75E-50	6.77E-49	103.6790477
ADPGK-AS1	1.941240856	-2.538110348	16.40669817	1.80E-50	6.97E-49	103.9602768
PRR33	3.23553875	-0.235086808	16.40633391	1.81E-50	6.99E-49	103.8896609
CHST11	1.708409266	5.126977012	16.40389369	1.86E-50	7.19E-49	103.5056352
DLGAP2	-3.008106767	-2.078826313	-16.39763632	2.00E-50	7.72E-49	103.8490387
EBI3	2.241373635	2.008816545	16.39615343	2.04E-50	7.85E-49	103.6493624
ZBP1	2.735267181	0.482654612	16.39523882	2.06E-50	7.92E-49	103.727498
PTTG1	2.218441183	2.206652217	16.39194226	2.14E-50	8.22E-49	103.5887048
KIF5A	-2.905763309	-1.111580481	-16.38788278	2.24E-50	8.60E-49	103.7134124
MYEOV	5.712339913	1.918331402	16.38172048	2.40E-50	9.22E-49	103.4902633
FSTL4	-3.564339262	-0.522092495	-16.37803002	2.51E-50	9.61E-49	103.5793495
LINC00457	-3.19331739	-5.632967819	-16.37402642	2.62E-50	1.01E-48	103.5712904
LOC107985688	2.335421597	-1.42527812	16.37029225	2.74E-50	1.05E-48	103.5222722
TSPYL4	-1.205736389	5.065698244	-16.36697738	2.84E-50	1.09E-48	103.0891823
IDI1	-1.134244434	4.86517676	-16.36620149	2.87E-50	1.10E-48	103.0974742
SH3GL3	-4.084259035	-3.73650787	-16.35822143	3.14E-50	1.20E-48	103.42092
HMGB1P43	3.772316872	-1.048108904	16.35140015	3.40E-50	1.30E-48	103.2956279
TMEM86A	-1.694024131	3.677241841	-16.34672986	3.59E-50	1.37E-48	102.9702291
CORO2B	-2.802768972	1.9399846	-16.34128643	3.82E-50	1.46E-48	103.0276253
TMCC1-DT	1.600176311	1.582624667	16.33521571	4.09E-50	1.56E-48	102.9803859
WNT7B	-4.879872565	-1.950834309	-16.3327831	4.21E-50	1.60E-48	103.1078844
OAT	-1.340328597	5.685365144	-16.3252022	4.59E-50	1.75E-48	102.5573023
CDKN2B	1.865748522	3.360150205	16.32284385	4.71E-50	1.79E-48	102.7212613
BMP1	1.740944325	5.434664364	16.32151853	4.79E-50	1.82E-48	102.5379163
DIRAS3	-2.543145521	0.798055945	-16.31580879	5.11E-50	1.94E-48	102.8047714
SLC9A3	-4.14339723	2.429397685	-16.31083106	5.41E-50	2.05E-48	102.6489508
MAP4K3-DT	-1.007075872	3.372164816	-16.30497838	5.78E-50	2.19E-48	102.5167142
LPIN2	-1.082265964	5.995320706	-16.29681622	6.35E-50	2.40E-48	102.2048777
CPA6	2.723555104	-0.723886732	16.29463805	6.51E-50	2.46E-48	102.6377805
SLC6A2	-4.216017465	-4.835589523	-16.29358227	6.59E-50	2.49E-48	102.6863767
LOC124906859	-2.87548436	-5.418202964	-16.28139641	7.57E-50	2.86E-48	102.5338695
MKRN2	-0.789570012	4.492631042	-16.27641173	8.02E-50	3.02E-48	102.1043878
PPM1E	-2.910413647	-0.439344739	-16.2736573	8.27E-50	3.12E-48	102.3874163
LOC100289473	2.690176771	-2.227359856	16.27074885	8.55E-50	3.22E-48	102.4080604
SOWAHA	-4.870575268	-0.159228128	-16.26787871	8.84E-50	3.32E-48	102.3089883
PADI2	-2.694415566	3.547393105	-16.265971	9.03E-50	3.39E-48	102.0593914
MSI2	-1.310693819	6.447777759	-16.26355792	9.28E-50	3.48E-48	101.7826671
AICDA	3.650098936	-1.705774067	16.2634097	9.30E-50	3.49E-48	102.3134952
WFIKKN2	-3.402633122	-4.591513856	-16.26320446	9.32E-50	3.49E-48	102.3427875
PLXNA4	-3.223539588	0.640637383	-16.26048382	9.62E-50	3.60E-48	102.1837323
DPP9	1.238467874	6.035021971	16.25771642	9.92E-50	3.71E-48	101.7555421
DLEU2	1.649425329	1.538243445	16.24929602	1.09E-49	4.09E-48	102.0046423
CD33	1.960440187	2.223683515	16.24087344	1.20E-49	4.50E-48	101.8658788
PLEKHO1	1.697637191	5.342665836	16.23504324	1.29E-49	4.80E-48	101.5606659
TRIM68	-0.999997553	3.806463007	-16.23490343	1.29E-49	4.81E-48	101.6861604
SHBG	-2.122321548	-1.443892187	-16.23361728	1.31E-49	4.88E-48	101.9682599
IFNAR2	1.345188319	0.548534133	16.22893338	1.38E-49	5.14E-48	101.8300392
RGS6	-2.72666657	-1.048049518	-16.22897547	1.38E-49	5.14E-48	101.9032941
EHBP1L1	1.379008364	5.717356818	16.22744249	1.40E-49	5.22E-48	101.440323
CHP1	-1.155071348	6.862230421	-16.22361973	1.46E-49	5.45E-48	101.2870161
P4HA1	1.5330531	6.957864842	16.21910569	1.54E-49	5.74E-48	101.2260453
CER1	-2.578517923	-5.748459158	-16.21460304	1.62E-49	6.04E-48	101.7429919
S1PR5	2.283731876	1.509422695	16.21039658	1.70E-49	6.32E-48	101.5640938
MTHFD2L	-1.109833888	2.727696976	-16.19131532	2.12E-49	7.84E-48	101.268755
ERVFRD-1	-2.678356428	-1.896132728	-16.18893712	2.18E-49	8.05E-48	101.4726356
NLRC4	1.727796267	1.835662703	16.18796829	2.20E-49	8.14E-48	101.2891935
DAGLB	0.82859384	4.483018163	16.18598186	2.25E-49	8.32E-48	101.0760544
RNF223	-3.690329129	-4.482829111	-16.18448134	2.29E-49	8.46E-48	101.4503706
RUFY4	3.718208621	-1.518720517	16.18433994	2.29E-49	8.47E-48	101.4111374
UBASH3A	2.877706657	0.842037888	16.18116265	2.38E-49	8.77E-48	101.2710955
BDH1	-2.886142379	2.488084234	-16.17569536	2.53E-49	9.32E-48	101.1075391
GBP2	1.785719157	6.84401012	16.17571326	2.53E-49	9.32E-48	100.7438292
DOCK2	2.386445475	4.63263238	16.17116838	2.66E-49	9.81E-48	100.8953101
ITGA5	1.891629561	7.273129145	16.17003806	2.70E-49	9.93E-48	100.6358125
KIF20A	2.43961822	2.109456378	16.1686909	2.74E-49	1.01E-47	101.0528678
RAB42	3.81366007	3.398929915	16.15975439	3.04E-49	1.12E-47	100.8624616
ZFAS1	1.551798631	3.964398297	16.15725399	3.12E-49	1.15E-47	100.7911635
SMARCC1	-1.001392821	6.152455978	-16.1467827	3.52E-49	1.29E-47	100.4824774
FAM184B	-2.256926471	-1.093199586	-16.14554859	3.57E-49	1.31E-47	100.9584263
C5orf58	2.442789115	-1.969849423	16.14280192	3.68E-49	1.35E-47	100.9514223
EME1	1.979257715	-0.389185352	16.13796434	3.89E-49	1.43E-47	100.8446385
ARHGAP30	1.977922962	4.79363162	16.13534533	4.01E-49	1.47E-47	100.4748693
EVI2A	2.095451205	2.632306069	16.13101064	4.21E-49	1.54E-47	100.5905095
GPR19	2.002034693	-1.323455914	16.12706693	4.40E-49	1.61E-47	100.7564364
SPTSSB	-3.483252221	-2.754846207	-16.12002025	4.77E-49	1.74E-47	100.707921
CXCR6	2.695039955	2.098427032	16.11840992	4.86E-49	1.77E-47	100.4829873
CARD16	1.725424661	2.974230406	16.11714102	4.93E-49	1.80E-47	100.40943
THEM4	-0.92337949	4.536411331	-16.11203849	5.23E-49	1.91E-47	100.2318679
PHYHD1	-3.251406481	2.069305635	-16.10812739	5.46E-49	1.99E-47	100.3682668
LZTS1	2.195675358	4.957068175	16.10760661	5.50E-49	2.00E-47	100.14607
LINC02747	6.05426902	2.055794859	16.1042581	5.71E-49	2.08E-47	100.3252691
WNK3	-2.450558708	0.991204744	-16.09474373	6.36E-49	2.31E-47	100.2824369
NPAP1	-3.659868837	-4.153370097	-16.09295357	6.49E-49	2.36E-47	100.4145193
LNCAROD	2.934472258	-2.899763752	16.0928494	6.50E-49	2.36E-47	100.4026661
LOC105378305	2.934472258	-2.899763752	16.0928494	6.50E-49	2.36E-47	100.4026661
ZMYND15	1.541380789	2.219227861	16.0884773	6.83E-49	2.48E-47	100.1357925
NCF1	2.326121458	1.431855943	16.08756525	6.91E-49	2.50E-47	100.1750113
SCOC	-1.242195282	5.93122355	-16.08165736	7.39E-49	2.67E-47	99.76413636
FKBP4	-1.055194972	6.214147788	-16.08033868	7.50E-49	2.71E-47	99.72240355
PROZ	-3.880292022	-2.591896169	-16.07611688	7.87E-49	2.84E-47	100.2088093
PGF	3.648584378	5.85924878	16.07450989	8.01E-49	2.89E-47	99.68980326
PALM	-1.889509316	4.551393332	-16.06452196	8.97E-49	3.24E-47	99.69179663
GRAMD1A	1.161734809	5.950085926	16.05998154	9.45E-49	3.40E-47	99.51660902
RNU6-339P	3.279824022	-2.38391922	16.0550011	1.00E-48	3.60E-47	99.96652354
LOC124900372	2.005050564	2.541483189	16.0541956	1.01E-48	3.63E-47	99.72596734
MYH7	-3.256264824	-4.733689516	-16.0533894	1.02E-48	3.66E-47	99.9667153
PEBP1	-1.366248133	9.031546064	-16.04548297	1.11E-48	4.00E-47	99.03087661
IL21R	2.500855313	1.596002024	16.0440664	1.13E-48	4.06E-47	99.67242726
PRR11	1.969745618	2.439191712	16.02677888	1.38E-48	4.94E-47	99.42251516
TBC1D13	-1.039292111	5.687143059	-16.0245362	1.41E-48	5.06E-47	99.1394484
CTB-1I21.1	-3.169007554	-5.797790698	-16.02324967	1.43E-48	5.13E-47	99.56718879
CASP4	1.125083225	5.689861726	16.02003444	1.49E-48	5.32E-47	99.08822337
RASSF4	1.74374715	7.202244185	16.01709663	1.54E-48	5.49E-47	98.90769616
BRWD1-AS2	-1.704479207	-1.581112216	-16.01638892	1.55E-48	5.53E-47	99.51220055
CRLF3	0.901612627	3.760264757	16.01277076	1.62E-48	5.76E-47	99.16896834
KIAA1549L	-2.999230207	-0.072796643	-16.01149374	1.64E-48	5.84E-47	99.39834733
VWA8-AS1	-2.46957319	-4.216997954	-16.00855131	1.70E-48	6.03E-47	99.46173016
TFAP2A	-4.138630959	0.492564654	-16.00606017	1.74E-48	6.20E-47	99.30717191
CSNK1E	1.112964429	5.690545688	16.00607359	1.74E-48	6.20E-47	98.93011387
MSC	3.041071637	4.026197407	16.00537234	1.76E-48	6.24E-47	99.06452932
EVI2B	2.114040203	3.929155137	16.00194625	1.83E-48	6.49E-47	99.03339478
TUBAL3	-5.016161437	-4.008909009	-16.00062297	1.85E-48	6.58E-47	99.37165699
CTSH	-1.441930612	7.252303853	-16.00051096	1.86E-48	6.58E-47	98.71476487
CR2	-4.725185982	-2.220130349	-15.9894016	2.11E-48	7.46E-47	99.22271857
LILRA4	3.39067844	-1.060704311	15.98362696	2.25E-48	7.96E-47	99.12611028
EOMES	3.139181437	1.718324836	15.97727512	2.42E-48	8.54E-47	98.90954459
SLAMF6	2.750854571	2.466622921	15.97211624	2.56E-48	9.05E-47	98.80255216
MT1H	-5.997613938	-0.888727308	-15.97085522	2.60E-48	9.17E-47	98.97566104
HERPUD2-AS1	-0.957689443	3.320278494	-15.96818718	2.68E-48	9.45E-47	98.69790369
ADGRE1	2.581941587	1.091970121	15.96634919	2.74E-48	9.64E-47	98.82425718
LRRC37A6P	-2.593463178	-0.018919656	-15.96441477	2.80E-48	9.85E-47	98.86397231
FKBP11	1.720969199	3.754396207	15.96369389	2.82E-48	9.92E-47	98.61442458
ZNF726	-1.817704378	-0.365755668	-15.96315417	2.84E-48	9.98E-47	98.86659263
VSNL1	-4.025491432	-2.828727375	-15.95886117	2.98E-48	1.05E-46	98.8891502
S100Z	2.260280279	-2.094418509	15.957696	3.02E-48	1.06E-46	98.86253889
LHFPL2	1.877629121	5.458119648	15.95689598	3.05E-48	1.07E-46	98.39504066
CEACAM7	-3.342139979	-5.565075285	-15.95130875	3.25E-48	1.14E-46	98.78761118
MIAT	3.496704738	1.050475727	15.94926688	3.32E-48	1.16E-46	98.63384412
HMGCR	-1.186285839	5.003460781	-15.94858153	3.35E-48	1.17E-46	98.34134601
SP2-DT	-1.320650278	1.269720856	-15.944261	3.52E-48	1.23E-46	98.56427887
LINGO3	2.645329899	-1.942475141	15.94205183	3.60E-48	1.26E-46	98.68278687
SCAP	-0.945607332	5.727730053	-15.93855604	3.75E-48	1.31E-46	98.16314222
PYGL	1.908509649	5.614176426	15.9285462	4.20E-48	1.47E-46	98.06050179
FAM20B	-0.862694146	5.884782367	-15.92808015	4.22E-48	1.47E-46	98.03018735
KLHL2	-1.086760829	4.215806736	-15.92169729	4.54E-48	1.58E-46	98.10365728
MAN1A1	-1.727221881	6.636051529	-15.92109714	4.57E-48	1.59E-46	97.87897679
ADAL	-1.140185983	3.170892433	-15.9205071	4.60E-48	1.60E-46	98.17032615
CD300C	2.249546478	1.093598514	15.91629327	4.83E-48	1.68E-46	98.25926258
OR7E108P	-1.775306736	-6.312672693	-15.91318167	5.00E-48	1.74E-46	98.13932373
MUC3A	3.161818895	3.020268968	15.91259041	5.03E-48	1.75E-46	98.09185349
VWA8	-1.309617577	4.881919304	-15.91224735	5.05E-48	1.75E-46	97.94146022
TMC4	-3.257900748	3.474690397	-15.90814234	5.29E-48	1.84E-46	98.00834131
PRKAR1B-AS1	2.054123016	0.465907493	15.9052873	5.47E-48	1.89E-46	98.1712691
LINC02526	3.614809737	-2.651361436	15.90500551	5.48E-48	1.90E-46	98.27980855
CORIN	-1.72708058	0.221404798	-15.90215654	5.66E-48	1.96E-46	98.14930905
PTP4A3	1.693348572	5.463753035	15.89576858	6.09E-48	2.10E-46	97.70411284
RBM11	-4.135883896	-2.364339907	-15.89545186	6.11E-48	2.11E-46	98.16707245
LINC01275	2.502922779	-2.126183603	15.89547348	6.11E-48	2.11E-46	98.16240356
HS3ST6	-3.402286817	-5.427194827	-15.88974364	6.52E-48	2.25E-46	98.10494877
KCNA4	-3.512636109	-4.881240809	-15.88785453	6.66E-48	2.29E-46	98.10012305
CD48	2.385560157	2.587671209	15.88665442	6.75E-48	2.32E-46	97.82965454
PLK1	2.16312838	1.516555717	15.88218876	7.10E-48	2.44E-46	97.84913763
SMIM22	-3.949885879	-2.973352452	-15.8804496	7.24E-48	2.49E-46	98.00859737
MT1G	-5.388795784	2.457854411	-15.87438267	7.76E-48	2.66E-46	97.70017598
MOB1B	-1.587877084	5.56908611	-15.87289794	7.89E-48	2.71E-46	97.436499
SVIP	-1.249224547	4.876534452	-15.87053826	8.10E-48	2.78E-46	97.4713164
RASSF10	-4.218379396	-0.649874632	-15.86763349	8.37E-48	2.87E-46	97.80281555
CD3D	3.03059856	2.458335515	15.86757939	8.38E-48	2.87E-46	97.62347043
CCL4	2.555815804	3.236908179	15.86686719	8.44E-48	2.89E-46	97.56048856
LINC00863	-1.090412612	1.207424521	-15.86285829	8.84E-48	3.02E-46	97.65022485
ACOX1	-1.017334607	6.15909158	-15.86082227	9.04E-48	3.09E-46	97.24512378
BCR	-1.116144178	5.96257642	-15.85605997	9.54E-48	3.26E-46	97.21009212
PDE11A-AS1	-4.040467885	-4.602816018	-15.85429744	9.74E-48	3.32E-46	97.72514429
SHISA3	-3.838247163	2.397058063	-15.85381341	9.79E-48	3.34E-46	97.47252042
ITGAM	2.01884768	4.190504003	15.85327486	9.85E-48	3.36E-46	97.33387918
MLC1	2.346933552	-0.535445076	15.85141755	1.01E-47	3.43E-46	97.61535909
AAGAB	-1.041365727	4.966170384	-15.84901474	1.03E-47	3.52E-46	97.2209207
SMIM10L2B	-2.106085569	1.237934419	-15.84705956	1.06E-47	3.59E-46	97.47048487
IL11	-3.725373103	-3.115311229	-15.84353203	1.10E-47	3.74E-46	97.59562434
TRMT10A	-0.900562351	2.382373433	-15.84284795	1.11E-47	3.76E-46	97.35000772
RNA5SP18	2.958618458	-3.21366384	15.84107491	1.13E-47	3.84E-46	97.56928934
IFT74	-0.912889264	4.030606345	-15.83059572	1.27E-47	4.32E-46	97.09117286
CES4A	3.370474044	3.311528792	15.82966095	1.29E-47	4.36E-46	97.13582761
NBPF8	1.873534553	2.274582881	15.82656676	1.33E-47	4.51E-46	97.17393699
TAC1	-4.423716869	-4.440030901	-15.82285972	1.39E-47	4.70E-46	97.37259594
NHSL1	-1.462686523	4.30597015	-15.82230498	1.40E-47	4.73E-46	96.97561493
CCDC185	-3.122142174	-5.566957924	-15.82022814	1.43E-47	4.84E-46	97.31251175
HSPB8	2.283792847	7.414386161	15.81451109	1.53E-47	5.16E-46	96.59756277
KCNMA1-AS1	3.149027143	-3.135728705	15.8138449	1.54E-47	5.19E-46	97.26253601
UBAC2-AS1	-1.365498456	-0.495030169	-15.81315548	1.55E-47	5.23E-46	97.18330899
GMDS	-1.162033159	3.795622956	-15.81300495	1.55E-47	5.24E-46	96.91157583
ACSL3	-1.125932153	5.877706142	-15.81135689	1.58E-47	5.33E-46	96.7143531
C7	-4.758657834	5.478962423	-15.80688582	1.66E-47	5.60E-46	96.70080712
CYRIA	1.578432809	3.971978173	15.80197985	1.76E-47	5.92E-46	96.77365345
TBC1D9	-1.409607736	5.642654803	-15.80168782	1.76E-47	5.93E-46	96.62731953
IKZF3	2.70341483	3.390516319	15.79522576	1.90E-47	6.38E-46	96.74237249
MYORG	-1.720723239	4.329897876	-15.79121207	1.99E-47	6.67E-46	96.62366443
DPP10	-4.489919758	-4.242743926	-15.79025229	2.01E-47	6.74E-46	97.00671761
GHITM	-1.161651484	7.639482618	-15.78627103	2.10E-47	7.04E-46	96.2559172
KLHL8	-1.056794001	4.731873367	-15.78536091	2.12E-47	7.11E-46	96.52426067
SFXN3	1.167381637	6.25911482	15.7850605	2.13E-47	7.13E-46	96.38202099
HPD	-4.925302814	1.257423155	-15.78467156	2.14E-47	7.16E-46	96.76751571
KLK1	-6.296077086	-2.095906507	-15.77348752	2.43E-47	8.12E-46	96.7910995
STX4	1.019735699	5.706464055	15.76883731	2.56E-47	8.55E-46	96.2517616
MAB21L4	-5.567097485	-1.934626184	-15.76228218	2.75E-47	9.20E-46	96.66160666
MPP2	-2.832232918	0.203852567	-15.75783977	2.89E-47	9.66E-46	96.52699281
PRPSAP1	-0.771948326	4.838551007	-15.75530127	2.98E-47	9.94E-46	96.17706857
TCIM	-2.398461236	5.330028553	-15.75300384	3.06E-47	1.02E-45	96.10803757
IYD	-4.47181917	0.351070978	-15.75082461	3.13E-47	1.04E-45	96.44018451
IQCH-AS1	-1.218998531	2.488037562	-15.74974747	3.17E-47	1.06E-45	96.29567584
ALDH1A2	-3.485603648	2.667387826	-15.74863302	3.21E-47	1.07E-45	96.27076428
LOC124901067	-3.253014266	-5.799880211	-15.7454094	3.33E-47	1.11E-45	96.4389704
TINCR	-2.588076929	-1.518581697	-15.74468906	3.36E-47	1.12E-45	96.45309019
MESTIT1	-3.21286912	-4.36220129	-15.74227943	3.45E-47	1.15E-45	96.46920564
PCGF3	0.881717232	4.969925004	15.73681685	3.67E-47	1.22E-45	95.95794558
RNF175	2.174260571	0.130712364	15.73574217	3.71E-47	1.23E-45	96.2829352
HOXB8	-3.157378919	2.380343717	-15.72881868	4.01E-47	1.33E-45	96.06798117
LOC105373780	2.513510608	-2.064142379	15.72749546	4.07E-47	1.35E-45	96.27475137
ANXA2R	1.796120526	1.67053195	15.7229376	4.29E-47	1.42E-45	96.04852098
SLMAP	-1.050106097	5.414037675	-15.72218898	4.33E-47	1.43E-45	95.75416947
SLAMF7	2.847175548	3.454885687	15.71578795	4.65E-47	1.54E-45	95.8447869
MACORIS	2.015684573	-2.119037296	15.7133615	4.78E-47	1.58E-45	96.11769359
CXCL9	3.316934461	5.095352293	15.71210553	4.85E-47	1.60E-45	95.66937538
RSPO1	-3.760798573	-4.638174921	-15.70740264	5.11E-47	1.68E-45	96.07808954
TWSG1	-1.347455562	5.889315137	-15.70585744	5.20E-47	1.71E-45	95.52688482
CD7	2.758494521	2.220546606	15.70397133	5.31E-47	1.75E-45	95.79988654
HIGD1A	-1.77456194	4.848915911	-15.69997525	5.56E-47	1.83E-45	95.55466118
ATP1B1	-1.607509137	9.750660312	-15.69955971	5.58E-47	1.84E-45	95.04322364
CD52	2.350548427	3.536421286	15.69765635	5.70E-47	1.87E-45	95.63510487
SLC38A3	-4.372917086	-2.109097546	-15.69320197	6.00E-47	1.97E-45	95.89175021
B4GALNT2	-5.427640873	0.203684471	-15.69096021	6.15E-47	2.02E-45	95.7768789
INTS6L	1.535694287	3.334037534	15.69076321	6.16E-47	2.02E-45	95.57301665
LYPLAL1	-1.069648838	4.683495101	-15.68957366	6.25E-47	2.05E-45	95.45207596
LRBA	-1.369331807	6.463167585	-15.68827532	6.34E-47	2.08E-45	95.27433191
PRSS53	3.035126581	-0.520669075	15.68821805	6.34E-47	2.08E-45	95.78268614
EMILIN2	1.615307354	4.158331016	15.68749164	6.39E-47	2.09E-45	95.47225311
AJM1	1.773007432	2.39251655	15.68070076	6.90E-47	2.26E-45	95.52729079
TSPAN33	-1.8858302	6.061309507	-15.67885928	7.05E-47	2.30E-45	95.20753386
CCDC160	-2.970169146	0.405295964	-15.67821789	7.10E-47	2.32E-45	95.62294975
LAD1	-4.177619866	1.97953575	-15.67471586	7.38E-47	2.41E-45	95.48776926
LINC00158	3.326151314	-2.617414785	15.67191278	7.62E-47	2.49E-45	95.66404998
ADA	1.944440126	2.957770225	15.66987458	7.80E-47	2.54E-45	95.36633676
FAM217A	-2.629422273	-3.457940616	-15.6636639	8.36E-47	2.72E-45	95.58422367
NDUFS2	-0.844667456	6.706838762	-15.65880271	8.83E-47	2.87E-45	94.91950734
AQP3	-2.533756126	6.616335365	-15.64767108	1.00E-46	3.26E-45	94.80367988
SACM1L	-1.13969712	5.49895172	-15.64363049	1.05E-46	3.41E-45	94.86491848
ABCB6	2.251545923	-0.73563177	15.6433723	1.05E-46	3.41E-45	95.29021292
PNMT	-3.587956705	-3.681587006	-15.64216631	1.06E-46	3.46E-45	95.34623224
LETM1	-0.978117656	5.329048682	-15.63972145	1.09E-46	3.55E-45	94.83650811
KRT7	-4.347545694	2.698746964	-15.63366931	1.17E-46	3.80E-45	94.97908935
CCR5	2.765813683	3.509443607	15.63007968	1.22E-46	3.96E-45	94.87957822
ITK	2.439449409	2.567198491	15.62721988	1.26E-46	4.08E-45	94.91606351
WDFY2	-1.079587075	3.554812392	-15.62199056	1.34E-46	4.32E-45	94.78552803
OLFML2A	2.408046519	6.680339277	15.62003917	1.37E-46	4.42E-45	94.48759991
MAP3K9-DT	-2.603149995	-1.592637398	-15.61955043	1.37E-46	4.44E-45	95.05459811
JMY	-1.454992859	4.263507861	-15.61865715	1.39E-46	4.48E-45	94.69211398
MYO5C	-1.459508178	3.970446512	-15.61393878	1.46E-46	4.72E-45	94.66294013
ACBD7	-1.777363925	-0.946179983	-15.60990488	1.53E-46	4.94E-45	94.92468866
DEFB132	-2.984201844	-6.001608574	-15.6063997	1.59E-46	5.13E-45	94.82788441
ATP8B3	3.142059231	2.050446978	15.60278612	1.66E-46	5.34E-45	94.67763552
GBP5	3.01780755	3.878333051	15.59923895	1.73E-46	5.56E-45	94.50569192
PTPRN	4.364475217	0.183471073	15.59424183	1.82E-46	5.87E-45	94.695615
ILDR1	-2.622921839	2.698209297	-15.59059728	1.90E-46	6.11E-45	94.49705998
DCLK3	2.878582758	-0.917109042	15.58984615	1.92E-46	6.16E-45	94.69945361
PELATON	2.327368656	1.311175062	15.58923453	1.93E-46	6.20E-45	94.57341121
GNRH1	2.415809405	0.286284935	15.58460211	2.03E-46	6.53E-45	94.58221373
GNA15	1.857558878	2.275020256	15.58032964	2.13E-46	6.84E-45	94.41145596
ACSL6	-2.575855033	0.293885862	-15.57777098	2.20E-46	7.04E-45	94.50546905
GDNF	-3.686039074	-3.055845791	-15.57669258	2.22E-46	7.12E-45	94.60791332
ZNF37CP	3.526946102	-1.887697681	15.57661007	2.22E-46	7.12E-45	94.58328077
JPH4	-1.961584768	0.858686844	-15.57641948	2.23E-46	7.13E-45	94.45769159
RFC2	0.958703272	4.647558452	15.56908163	2.42E-46	7.74E-45	94.10525549
PCCA-DT	-1.495443808	1.148734392	-15.56158948	2.63E-46	8.41E-45	94.27447945
IGSF11	-3.70300595	-1.024237096	-15.56068089	2.66E-46	8.49E-45	94.37806872
LINC00307	-2.578795266	-6.270669154	-15.56023811	2.67E-46	8.53E-45	94.19810021
PAQR5	-2.106028045	4.958647045	-15.55435399	2.86E-46	9.11E-45	93.91375609
NECTIN4	-3.723013158	-0.519049135	-15.55343444	2.89E-46	9.20E-45	94.27571079
LOC100505664	-2.775557146	-2.752358141	-15.55201993	2.93E-46	9.34E-45	94.32783272
RAD54L	2.397034306	0.578177283	15.55104081	2.96E-46	9.44E-45	94.1907421
ABCD3	-1.166348536	6.138612435	-15.54444759	3.19E-46	1.02E-44	93.69464071
NUF2	1.9551012	0.633668163	15.54265622	3.26E-46	1.04E-44	94.09391023
PLA2R1	-2.320369368	3.818016305	-15.53822109	3.42E-46	1.09E-44	93.82813994
NKIRAS1	-0.998699559	3.148389057	-15.53669137	3.48E-46	1.11E-44	93.86206355
CENPH	1.279116297	1.932552607	15.52235284	4.09E-46	1.30E-44	93.78663766
PSORS1C2	3.145885061	-2.652674074	15.52142372	4.13E-46	1.31E-44	93.98509494
LAMB4	-2.578903779	-0.413960228	-15.51994686	4.20E-46	1.33E-44	93.89719826
CLEC1B	2.491211803	-3.002891987	15.51442258	4.47E-46	1.41E-44	93.91320758
C15orf61	-1.106243635	1.295934398	-15.51131104	4.63E-46	1.46E-44	93.70413898
BATF3	2.003703662	1.431458721	15.507888	4.81E-46	1.52E-44	93.65746886
PIF1	2.251916898	-0.21702432	15.50707409	4.85E-46	1.53E-44	93.74392345
ZNF620	-1.008766224	1.398414177	-15.5027367	5.09E-46	1.61E-44	93.60208896
POU2F2	2.042419907	3.020581818	15.50019725	5.24E-46	1.65E-44	93.4640151
NEK2	2.252228432	0.623901517	15.49902214	5.31E-46	1.67E-44	93.60773027
ETV7	2.38381268	2.615940888	15.49853101	5.34E-46	1.68E-44	93.47438259
RPL17P50	1.492988696	0.582874324	15.49528702	5.54E-46	1.74E-44	93.5684913
CLMN	-1.678580202	5.757996727	-15.4899423	5.88E-46	1.85E-44	93.12187248
CXCR3	3.128737629	1.527294767	15.48973166	5.89E-46	1.85E-44	93.44892704
THSD7A	-2.304037227	4.61529055	-15.48913258	5.93E-46	1.86E-44	93.21483275
STRBP	-1.182492228	4.121288052	-15.48776446	6.02E-46	1.89E-44	93.24057016
PTPN22	2.142580892	1.848646515	15.48728458	6.06E-46	1.90E-44	93.40092665
TLE4	-1.136657407	3.587835662	-15.48642789	6.11E-46	1.92E-44	93.26784747
SAMD12	-2.409660353	3.093035567	-15.48606342	6.14E-46	1.92E-44	93.3010317
ENOX1	-1.940641613	0.75683049	-15.48383961	6.29E-46	1.97E-44	93.43065084
NPY5R	-3.162267255	-0.580600303	-15.48304547	6.35E-46	1.99E-44	93.49385662
MCCC1	-1.283755474	4.880884702	-15.48211145	6.42E-46	2.01E-44	93.11366525
BAX	1.107723239	5.491911276	15.47780515	6.73E-46	2.11E-44	93.01105731
CPNE6	-4.243193519	-3.921811564	-15.46895114	7.44E-46	2.32E-44	93.41793832
STRA6	-3.881193297	-0.780888342	-15.46799581	7.52E-46	2.35E-44	93.33520891
INO80E	1.057562487	5.141942432	15.46746588	7.56E-46	2.36E-44	92.9273198
CASP5	2.518166091	-1.925311892	15.46610082	7.68E-46	2.39E-44	93.35303732
SNX33	1.168452215	6.514182218	15.46511064	7.76E-46	2.42E-44	92.77201657
PACRG	-3.301940267	0.403380659	-15.46443704	7.82E-46	2.44E-44	93.23515305
LRRN1	-3.39636706	-1.592193839	-15.46089175	8.14E-46	2.53E-44	93.28570923
TSGA10	-1.241063794	1.910678248	-15.45604509	8.59E-46	2.67E-44	93.04868782
LRRC28	-0.788286197	4.234490021	-15.45125919	9.06E-46	2.82E-44	92.82423934
USP24	-0.867244978	6.284578932	-15.44782422	9.42E-46	2.93E-44	92.60175904
ESRP2	-1.869463621	3.476396619	-15.44766741	9.43E-46	2.93E-44	92.8442513
FRK	-1.55426634	5.233192628	-15.44013565	1.03E-45	3.18E-44	92.61445776
PBK	2.190339091	0.806468508	15.43636544	1.07E-45	3.32E-44	92.89897183
LINC01018	-3.491506608	-1.131387111	-15.43245515	1.12E-45	3.47E-44	92.95393468
SHROOM3	-2.552481381	4.154352421	-15.42610967	1.20E-45	3.71E-44	92.55057946
SLC13A3	-5.074522191	1.798972447	-15.42428965	1.23E-45	3.79E-44	92.70241578
KCNB2	-2.877035692	-5.460679503	-15.42030641	1.28E-45	3.96E-44	92.85452678
IFI16	1.487819046	6.476331203	15.42011761	1.28E-45	3.97E-44	92.27416843
FKBP10	2.48341599	6.984891145	15.41903431	1.30E-45	4.01E-44	92.21103652
SLC14A1	-2.942381991	2.983001465	-15.41729688	1.32E-45	4.09E-44	92.54283968
POLE2	1.198290129	0.818662775	15.40527099	1.52E-45	4.66E-44	92.55232885
PXK	-1.621750868	4.064372818	-15.39887567	1.63E-45	5.01E-44	92.25468186
TRIP13	1.687308787	1.992311258	15.39532215	1.69E-45	5.21E-44	92.36738433
CSF2RA	1.854947202	3.278325288	15.39325553	1.73E-45	5.32E-44	92.25343904
PLEK	2.250694819	4.651639102	15.38860785	1.83E-45	5.60E-44	92.09158412
GAPT	2.470627101	1.998424007	15.3882372	1.83E-45	5.62E-44	92.28819147
DLST	-1.087937463	6.82656642	-15.37620951	2.10E-45	6.43E-44	91.75029417
LOC105374438	3.055824356	-2.058015118	15.37604942	2.10E-45	6.44E-44	92.35603917
VPS13D	-1.2036032	6.084497078	-15.37060371	2.23E-45	6.84E-44	91.76111622
LURAP1	-2.155664468	0.210122474	-15.37017923	2.24E-45	6.87E-44	92.19789669
IGFBP2	-2.850940635	4.377513937	-15.36984881	2.25E-45	6.89E-44	91.90604983
GTSE1-DT	-1.534451872	-1.199548957	-15.36849222	2.29E-45	6.99E-44	92.24600509
ACTRT3	-2.021014381	0.268120345	-15.36834198	2.29E-45	7.00E-44	92.17422044
DTX2	1.154099139	3.524442412	15.36275522	2.44E-45	7.44E-44	91.89555242
LMX1B	-5.05233656	-2.920355013	-15.36166982	2.47E-45	7.52E-44	92.21479776
TIGIT	2.987402233	1.798999274	15.3616141	2.47E-45	7.53E-44	92.00547693
PCCA	-1.682617855	5.249177671	-15.35958107	2.52E-45	7.69E-44	91.71629004
SUSD1	-1.758510171	3.880280742	-15.35885278	2.54E-45	7.75E-44	91.82431565
LOC103344931	-1.487899174	2.138730699	-15.35055939	2.79E-45	8.50E-44	91.86005114
HROB	1.363960296	0.814694154	15.34680061	2.91E-45	8.86E-44	91.90295163
LOC105377727	2.20903688	-1.637022748	15.34487316	2.97E-45	9.05E-44	91.99862759
KIF6	-1.985549301	0.133197995	-15.34452079	2.99E-45	9.08E-44	91.91736706
ZFAND2AP1	-1.190339825	-6.617129187	-15.34441661	2.99E-45	9.08E-44	91.62478397
E2F7	2.350498858	0.166562367	15.3398552	3.15E-45	9.55E-44	91.86373496
LINC01684	2.455260862	-1.355838804	15.33642413	3.27E-45	9.92E-44	91.89588159
LY9	2.470730813	1.045042362	15.33501429	3.32E-45	1.01E-43	91.75806179
MYMK	-3.200343129	-4.842347275	-15.32981779	3.52E-45	1.07E-43	91.87333398
RAB37	1.792646513	3.318840736	15.3287544	3.56E-45	1.08E-43	91.53348741
CGA	-4.07203047	-4.912728106	-15.32829658	3.58E-45	1.08E-43	91.85542232
TSPYL5	-1.925958363	4.069485235	-15.32740318	3.61E-45	1.09E-43	91.45968318
VAT1L	-3.892249036	0.488155961	-15.32310742	3.79E-45	1.15E-43	91.6595001
TTYH3	1.976346498	7.642997548	15.31776846	4.02E-45	1.22E-43	91.01576897
PRRG1	-1.399877326	4.215627455	-15.31320079	4.23E-45	1.28E-43	91.29004437
LOX	3.582652937	6.836827539	15.31067683	4.35E-45	1.31E-43	91.02074373
SLC30A2	-4.820438559	-0.270814899	-15.30999934	4.39E-45	1.32E-43	91.55618958
NCF1C	2.263252664	0.659351251	15.30981173	4.40E-45	1.33E-43	91.50192107
TRBC2	2.923903229	3.780546559	15.30868488	4.45E-45	1.34E-43	91.27500042
TRIB3	2.636307123	4.97564961	15.30458495	4.66E-45	1.40E-43	91.12965471
SOX30	-2.294054644	-2.1533985	-15.2956858	5.15E-45	1.55E-43	91.46787842
MMP11	2.026562842	4.137739397	15.29533154	5.17E-45	1.55E-43	91.09810819
FXN	-1.006527763	2.218435928	-15.28908175	5.54E-45	1.66E-43	91.1723777
KCNMB2	-3.470074745	-1.648796408	-15.28799043	5.61E-45	1.68E-43	91.36886431
LGALS1	1.910213231	7.577834161	15.28654709	5.70E-45	1.71E-43	90.67599575
PLIN2	2.749261477	9.177888429	15.28451016	5.83E-45	1.75E-43	90.47565902
PLOD3	1.212660546	6.743487676	15.28361133	5.89E-45	1.76E-43	90.72970111
BDNF-AS	-1.008898235	1.53860259	-15.28321958	5.91E-45	1.77E-43	91.15249949
AGL	-1.196519838	5.215013539	-15.28249816	5.96E-45	1.78E-43	90.86324382
ARHGEF3	-1.164729842	5.174448243	-15.27772797	6.28E-45	1.88E-43	90.81397021
ACTR8	-0.947587578	4.258191386	-15.26978176	6.87E-45	2.05E-43	90.80481888
ANXA11	-0.918035518	7.749738508	-15.26318249	7.39E-45	2.21E-43	90.39842014
ANXA4	1.612411321	9.213552156	15.26043307	7.62E-45	2.28E-43	90.20433669
CASC11	2.121613949	-3.462844398	15.25788269	7.84E-45	2.34E-43	91.07424919
IMMT	-0.919854232	6.530695147	-15.24835086	8.71E-45	2.60E-43	90.35990891
SERPINA4	-5.238724325	-2.136780644	-15.24754445	8.79E-45	2.62E-43	90.93500397
SLC24A4	1.553901436	0.316805963	15.24742355	8.80E-45	2.62E-43	90.83098468
SLC30A8	-4.367790325	-2.944192771	-15.24365219	9.18E-45	2.73E-43	90.90916786
NUBPL	-1.018639735	3.698182889	-15.24333237	9.21E-45	2.74E-43	90.55685037
CAPZA3	-2.652758812	-6.035305683	-15.23731467	9.85E-45	2.93E-43	90.71050498
DUSP15	-3.081814848	1.375745332	-15.23702049	9.88E-45	2.94E-43	90.6512658
SNX19	-0.938193934	6.331379405	-15.23449695	1.02E-44	3.02E-43	90.22604232
LINC02762	2.167921696	3.006848937	15.23277683	1.04E-44	3.07E-43	90.4925672
CD3E	2.801556699	4.052313947	15.21955617	1.20E-44	3.56E-43	90.26525036
ASB10	-1.91004957	-6.263422287	-15.21819921	1.22E-44	3.61E-43	90.39851081
ALAS1	-1.230736203	5.140240697	-15.21774841	1.22E-44	3.63E-43	90.15231901
ERFL	2.536110628	-2.78493504	15.2176107	1.23E-44	3.63E-43	90.61864973
PLEKHG2	1.543143436	5.422279116	15.20933047	1.34E-44	3.97E-43	90.03357206
SLC27A4	-1.264973901	4.579123591	-15.20927252	1.35E-44	3.97E-43	90.10753938
NAXD	-0.760062592	5.543149625	-15.20064227	1.48E-44	4.37E-43	89.92627132
RDH8	-3.990499416	-5.102769533	-15.19407227	1.59E-44	4.70E-43	90.3679022
CNGA1	-3.020804177	0.406766593	-15.19301262	1.61E-44	4.75E-43	90.22410734
HLA-DPB1	1.911384922	8.194530486	15.19001305	1.67E-44	4.91E-43	89.53937606
GZMM	2.285525243	0.639639531	15.18409454	1.78E-44	5.24E-43	90.11173116
CAMKK1	1.304507164	3.751814413	15.17979761	1.87E-44	5.49E-43	89.84948493
ARL14EPL	-3.013242124	-5.421185527	-15.17782555	1.91E-44	5.61E-43	90.17368832
TRIM9	2.532804479	3.3024077	15.17554361	1.96E-44	5.75E-43	89.83729522
CD4	1.784116988	6.270484773	15.17128203	2.05E-44	6.02E-43	89.53222434
SRL	-1.972472178	1.035957496	-15.16863555	2.11E-44	6.20E-43	89.9166714
MISP3	-2.049089514	2.438862271	-15.16472264	2.21E-44	6.47E-43	89.78074313
SUCLA2	-1.19940566	5.463145062	-15.16202393	2.27E-44	6.67E-43	89.50649128
ABLIM3	2.518159801	6.296899883	15.15976188	2.33E-44	6.83E-43	89.40225732
PCGF1	0.884224045	3.780540584	15.15545035	2.45E-44	7.16E-43	89.57810902
HCG27	2.433107293	0.826024173	15.15389622	2.49E-44	7.28E-43	89.76693633
LAMA5-AS1	2.877428626	-2.351791428	15.15045076	2.58E-44	7.56E-43	89.86868162
CORO7	1.334521024	3.013471871	15.14890169	2.63E-44	7.68E-43	89.5645849
MIR155HG	2.854422861	0.772674596	15.14678954	2.69E-44	7.86E-43	89.69177352
FANCA	1.621268014	1.977244048	15.14237197	2.83E-44	8.24E-43	89.56567208
PCDHA12	-3.580621411	-2.271886762	-15.14212724	2.83E-44	8.26E-43	89.77506228
CRABP1	-4.816017712	-4.634397813	-15.13767946	2.98E-44	8.68E-43	89.75410653
SLC25A38	-0.939836476	4.484287229	-15.13706729	3.00E-44	8.73E-43	89.31728044
RPL34-DT	-1.580917039	-1.354408803	-15.13576615	3.04E-44	8.85E-43	89.67797886
TBX3	-2.141941762	3.156298257	-15.13364301	3.11E-44	9.05E-43	89.38546082
PTH1R	-3.190954481	4.042662855	-15.12422445	3.46E-44	1.00E-42	89.21217605
ANK2	-2.867138399	5.654952368	-15.12316562	3.50E-44	1.02E-42	89.05937443
ACADM	-1.654140516	6.303429438	-15.12149052	3.56E-44	1.03E-42	88.97875208
SMARCA2	-1.072900793	6.867596341	-15.12003969	3.62E-44	1.05E-42	88.90634694
LINC01205	-3.26385769	-5.099559925	-15.11957978	3.64E-44	1.06E-42	89.54731074
MORN4	-1.134668115	3.295860131	-15.11888281	3.67E-44	1.06E-42	89.21200805
VWA7	-1.945685877	2.437385979	-15.11825261	3.69E-44	1.07E-42	89.26782699
CLK4	1.310919447	4.978064254	15.11785037	3.71E-44	1.07E-42	89.06231263
DLG1-AS1	-2.756657795	-3.724181092	-15.11527643	3.82E-44	1.10E-42	89.50488554
FH	-1.078451773	5.869578389	-15.11453311	3.85E-44	1.11E-42	88.94382816
PAWR	-0.962691156	5.537061923	-15.1143233	3.86E-44	1.11E-42	88.97272516
UQCRC1	-1.333126834	6.976980925	-15.11313172	3.91E-44	1.13E-42	88.8188944
SPN	2.15465823	3.800747763	15.11157845	3.98E-44	1.15E-42	89.09210254
MIR210	3.13626397	-2.455144072	15.1100371	4.05E-44	1.17E-42	89.42600516
JAML	1.901728254	3.780929236	15.10861805	4.11E-44	1.19E-42	89.06101733
RABGAP1L-DT	-1.598852981	-2.127112865	-15.10409649	4.32E-44	1.25E-42	89.35266916
CAPN12	2.797064468	3.502317848	15.09975914	4.53E-44	1.31E-42	88.98518014
LLGL2	-1.507629335	5.451374875	-15.0989408	4.57E-44	1.32E-42	88.81087642
BCAR3	-1.147256894	4.382954457	-15.09878854	4.58E-44	1.32E-42	88.90332735
SMYD4	0.78988897	4.221887959	15.09723437	4.66E-44	1.34E-42	88.89962909
APLN	2.427894496	6.064860245	15.09332598	4.87E-44	1.40E-42	88.69108029
FRG2	-2.216426003	-6.227889013	-15.09153942	4.97E-44	1.43E-42	89.01778201
ZDHHC3	-1.17922668	5.738689189	-15.09070071	5.01E-44	1.44E-42	88.69320971
NPY2R	-2.156552731	-6.213470858	-15.08933113	5.09E-44	1.46E-42	89.00065461
SH3BGR	-2.23957642	-3.12468298	-15.08834083	5.14E-44	1.48E-42	89.20052198
ATP6V1A	-1.660238665	7.145580641	-15.07333882	6.07E-44	1.74E-42	88.36242064
BID	0.980743725	4.527365599	15.07260915	6.12E-44	1.75E-42	88.60242493
ICMT	-0.871734471	6.407084636	-15.07028695	6.28E-44	1.80E-42	88.40355401
ZNF98	-3.560269171	-2.609375102	-15.0694701	6.34E-44	1.81E-42	88.98323759
SH2D2A	2.508042691	1.800080218	15.06866031	6.40E-44	1.83E-42	88.76481858
LINC01738	3.577043948	-0.19044439	15.06668248	6.54E-44	1.87E-42	88.86489195
ATP2B1-AS1	-1.239700022	0.702066131	-15.06597365	6.59E-44	1.88E-42	88.80539391
EIF1B	-1.093580935	5.014207172	-15.06113352	6.95E-44	1.99E-42	88.43355338
PRPS2	-1.193953671	5.244951614	-15.06020168	7.02E-44	2.00E-42	88.40256688
ERO1A	1.266319352	6.64410592	15.05998626	7.04E-44	2.01E-42	88.26638038
CXorf58	-1.989754175	-3.751052382	-15.05922647	7.10E-44	2.02E-42	88.88903687
CCL18	5.145556183	1.275961067	15.05777913	7.21E-44	2.06E-42	88.67925567
GLYR1	-0.781300326	6.712888641	-15.04877697	7.97E-44	2.27E-42	88.13592252
CD3G	2.715818775	2.102108233	15.0485604	7.99E-44	2.27E-42	88.52310113
ADGRE2	2.010567028	2.999740823	15.04532255	8.28E-44	2.36E-42	88.42346109
ALB	-4.282572891	1.110900505	-15.04375439	8.42E-44	2.40E-42	88.53542691
GFI1	2.233140307	1.106507833	15.03996089	8.78E-44	2.49E-42	88.49397163
FAM181B	-2.910220897	-1.864598605	-15.03684948	9.09E-44	2.58E-42	88.60609695
FPR3	2.359413327	4.593949236	15.03651431	9.13E-44	2.59E-42	88.19908729
TRAM1L1	-1.653827801	2.264681638	-15.027649	1.01E-43	2.85E-42	88.28176603
KDF1	-2.834312117	1.482610856	-15.02585647	1.03E-43	2.91E-42	88.3146786
OXCT1	-2.268086908	4.871583557	-15.02509216	1.04E-43	2.93E-42	88.04922018
LDLRAD3	1.383666287	4.173948086	15.02230677	1.07E-43	3.02E-42	88.0780837
ELP6	-0.876703586	3.980716057	-15.02210596	1.07E-43	3.03E-42	88.09171483
PLCZ1	-2.9837202	-4.603443461	-15.01811112	1.12E-43	3.16E-42	88.44043501
OSBP	-0.94513986	6.598238873	-15.01327088	1.18E-43	3.33E-42	87.75642804
KCNE3	1.913580961	5.394899295	15.01150018	1.20E-43	3.40E-42	87.85258449
KLHL15	-1.108149665	3.688616005	-15.0105342	1.22E-43	3.43E-42	87.98783035
C5	-1.508002613	2.365976869	-15.00912745	1.24E-43	3.49E-42	88.07098905
ADAMTS7P3	2.152013545	-2.860863504	15.00765311	1.26E-43	3.54E-42	88.30961928
LINC00921	1.291940479	0.480477795	15.00730431	1.26E-43	3.55E-42	88.17363515
UTS2R	-3.200559508	-5.210232916	-15.00604628	1.28E-43	3.60E-42	88.29611466
IGSF5	-3.312508981	-3.371173267	-14.99547601	1.44E-43	4.04E-42	88.18481326
DTHD1	3.180988533	-0.191470064	14.99224528	1.49E-43	4.19E-42	88.04682834
FARS2-AS1	3.758943605	0.448936041	14.98959579	1.53E-43	4.31E-42	87.98102493
RAD51	1.482550342	0.922790402	14.98250058	1.66E-43	4.66E-42	87.87402093
DPP9-AS1	2.670698566	-1.93494809	14.9749517	1.80E-43	5.06E-42	87.92889931
LINC01758	-2.772793946	-5.413966818	-14.9691006	1.92E-43	5.39E-42	87.87968419
RPS6KA6	-4.309584471	1.579746923	-14.96270401	2.06E-43	5.78E-42	87.61446084
STK10	1.091991972	5.676349081	14.96260133	2.06E-43	5.78E-42	87.28875201
ATG16L2	1.961944104	4.157453099	14.96054697	2.11E-43	5.91E-42	87.40044837
RAB3B	-4.197580945	-0.918322354	-14.9604343	2.11E-43	5.92E-42	87.73356717
CGREF1	3.40456616	3.682605625	14.9573519	2.19E-43	6.12E-42	87.40381213
CYTOR	1.659415995	3.184663385	14.9558521	2.22E-43	6.22E-42	87.42592529
CENPM	1.860221732	1.060513366	14.95558491	2.23E-43	6.24E-42	87.56991006
ADAM18	5.135491159	-2.057265828	14.9444138	2.52E-43	7.04E-42	87.59771633
RASA3	1.348606616	5.108975434	14.94430857	2.52E-43	7.05E-42	87.13999091
CDH13-AS2	1.600715237	-1.247085638	14.94260277	2.57E-43	7.18E-42	87.55159553
CHGA	-3.500483856	-3.47346314	-14.93873327	2.68E-43	7.48E-42	87.56475181
LRRC37B	0.890396064	2.659529146	14.93765034	2.72E-43	7.57E-42	87.26501449
EFNA3	2.105694116	1.191345145	14.93271901	2.87E-43	7.99E-42	87.31076606
SORD	-1.851760215	4.025218025	-14.93195304	2.89E-43	8.05E-42	87.09740866
RIN3	1.335535611	5.051085103	14.93165954	2.90E-43	8.08E-42	87.00632176
DLL4	2.131785171	5.974459205	14.93032882	2.95E-43	8.19E-42	86.90598074
KRT36	2.697898193	-3.738695031	14.92917541	2.98E-43	8.29E-42	87.46341502
RAC2	2.143811118	4.815903915	14.92551349	3.11E-43	8.63E-42	86.95971262
GNG7	-1.613819431	3.768884378	-14.92438002	3.14E-43	8.73E-42	87.03505342
LDHD	-2.763575536	3.265294417	-14.92374608	3.17E-43	8.78E-42	87.06746047
ARHGAP11A	1.496878195	2.038545543	14.92281635	3.20E-43	8.87E-42	87.14603778
CRYAA	-3.088908594	-5.987578913	-14.92210584	3.22E-43	8.94E-42	87.25770881
LOC102724652	-3.088908594	-5.987578913	-14.92210584	3.22E-43	8.94E-42	87.25770881
ADAM1B	-1.809628572	-1.307359578	-14.91349278	3.55E-43	9.82E-42	87.23511876
SIRPG	3.283883174	0.993263666	14.90704689	3.81E-43	1.05E-41	87.04203374
LOC124900442	2.985368226	-3.630384639	14.90452603	3.91E-43	1.08E-41	87.19265443
PRKAR2A	-0.98986442	5.581982929	-14.90410984	3.93E-43	1.09E-41	86.65549953
TNNI2	2.162371159	-1.113529079	14.90279704	3.99E-43	1.10E-41	87.11050238
DNASE1L3	-2.823837157	2.470883546	-14.89974981	4.12E-43	1.14E-41	86.86298694
ITGB6	-3.171245456	3.398708861	-14.89662347	4.27E-43	1.18E-41	86.75982822
SLC26A4	-2.530269096	0.364720875	-14.89080873	4.55E-43	1.26E-41	86.90302727
HTR6	4.986170724	-0.067436442	14.8907736	4.55E-43	1.26E-41	86.9277541
PLAU	-2.145138387	4.895159453	-14.8904221	4.57E-43	1.26E-41	86.56787824
DOK2	1.954235249	2.921283629	14.8889129	4.65E-43	1.28E-41	86.71151128
DOK7	-3.172598362	-0.83104587	-14.88488404	4.86E-43	1.34E-41	86.90236572
CD27	3.140763868	1.101491256	14.88427097	4.89E-43	1.35E-41	86.78573027
NRP2	1.796637193	5.888931859	14.88185427	5.02E-43	1.38E-41	86.3824784
TTC19	-0.72889214	5.612394306	-14.88092459	5.07E-43	1.40E-41	86.39846566
BISPR	1.55462098	2.185953554	14.87870041	5.20E-43	1.43E-41	86.65247942
SLC7A4	-3.428477467	-3.758722886	-14.87800625	5.24E-43	1.44E-41	86.90434323
SCIMP	2.009223691	2.058590739	14.87482373	5.43E-43	1.49E-41	86.61884986
PCYT2	-1.543538232	4.614579713	-14.87065026	5.68E-43	1.56E-41	86.3757495
CDH26	1.468232254	-0.354602453	14.86880837	5.80E-43	1.59E-41	86.7031041
KLHL3	-2.216633582	2.678623687	-14.86676607	5.93E-43	1.62E-41	86.48678724
APOBEC3F	1.128608959	3.435863461	14.86319509	6.17E-43	1.69E-41	86.39077633
UNC13C	-3.932845651	-2.318978872	-14.86144048	6.29E-43	1.72E-41	86.69714323
CD180	2.250762943	2.308054257	14.85800658	6.53E-43	1.79E-41	86.41741554
ADAMTS16	-3.296367884	0.987220226	-14.85796973	6.53E-43	1.79E-41	86.50520446
RAPGEF6	0.742351495	3.613340348	14.85617744	6.66E-43	1.82E-41	86.30004177
AUH	-1.382629616	4.559771567	-14.85488274	6.76E-43	1.85E-41	86.2078039
HRH2	3.141529163	4.947471501	14.85108224	7.04E-43	1.92E-41	86.13229489
ATP6V1G1P5	-2.236590651	-6.269746547	-14.8508993	7.06E-43	1.93E-41	86.35409376
ADAMTS7P1	2.230005924	-3.503847185	14.84986817	7.14E-43	1.95E-41	86.59406702
RPS27P28	-1.320338705	-6.451175567	-14.8451123	7.52E-43	2.05E-41	86.19560447
SPCS1	-1.026863987	5.826891167	-14.84147411	7.83E-43	2.13E-41	85.9461087
PTPRQ	-3.993360092	-4.027126724	-14.83875851	8.07E-43	2.19E-41	86.47829637
FXYD5	1.681493513	6.03800748	14.83775192	8.15E-43	2.22E-41	85.88509712
MST1L	-4.055686809	0.962649832	-14.83690225	8.23E-43	2.24E-41	86.27641292
NAP1L2	-3.290513967	1.436468101	-14.83644949	8.27E-43	2.25E-41	86.24085888
WT1-AS	-3.863010578	-3.459308183	-14.8354164	8.37E-43	2.27E-41	86.43577411
CPNE4	-3.541110192	-3.038670559	-14.83388823	8.51E-43	2.31E-41	86.41216549
TMEM53	-1.173039363	2.843681384	-14.83280142	8.61E-43	2.34E-41	86.10307622
CAPN2	-0.885649723	7.916142647	-14.82879108	9.00E-43	2.44E-41	85.5937895
CLPX	-0.757067994	5.365179521	-14.82725542	9.15E-43	2.48E-41	85.8337515
KIR3DL2	2.503014513	-2.143395972	14.82666706	9.21E-43	2.50E-41	86.31295615
PELI2	-1.485753045	3.732213269	-14.82207252	9.69E-43	2.62E-41	85.91747105
ITPR2	-1.650363821	5.556957175	-14.82136525	9.76E-43	2.64E-41	85.75153766
LOC728488	2.715557549	-1.07904057	14.82042461	9.86E-43	2.67E-41	86.20890055
SLC5A2	-4.060782515	-1.52544453	-14.81885655	1.00E-42	2.71E-41	86.20878268
NCR3	2.158668877	-0.765123126	14.81800836	1.01E-42	2.74E-41	86.16861066
SCCPDH	-1.219230604	5.749444198	-14.81254971	1.08E-42	2.90E-41	85.63700837
LOC105375924	2.47096676	-2.510252574	14.8113896	1.09E-42	2.94E-41	86.15562543
RGS13	2.567909048	-1.827566307	14.80809371	1.13E-42	3.04E-41	86.10122964
LOC105377862	-3.239203411	-5.248617725	-14.80695178	1.14E-42	3.08E-41	86.11755568
ALX1	-3.933334286	-3.071702582	-14.80521607	1.17E-42	3.14E-41	86.10014137
LINC01480	2.417227107	-0.673566963	14.80503577	1.17E-42	3.14E-41	86.02268201
ITGB2-AS1	2.747371147	0.805593693	14.80402834	1.18E-42	3.18E-41	85.92721511
MICALL2	1.726748096	4.301294687	14.7987642	1.25E-42	3.36E-41	85.61597566
ZNF271P	-0.672564705	4.870107499	-14.79560738	1.30E-42	3.48E-41	85.5323787
FCHO1	2.290341127	1.879266871	14.78568294	1.44E-42	3.88E-41	85.65665203
NAP1L6P	-4.013314891	-3.624569054	-14.78473326	1.46E-42	3.92E-41	85.88562561
MRGPRF	-3.020330856	0.4949875	-14.78193269	1.50E-42	4.04E-41	85.7053727
TKFC	-1.152326818	5.318041867	-14.77884106	1.56E-42	4.17E-41	85.30883371
SNHG1	1.372151978	4.419670379	14.77738613	1.58E-42	4.23E-41	85.37241484
IFNA14	-1.588927101	-6.432075981	-14.76919	1.73E-42	4.63E-41	85.37528046
CHD5	-3.479755078	-2.318880742	-14.76599007	1.79E-42	4.79E-41	85.65623318
IQCH	-1.438844245	1.059555	-14.76213579	1.87E-42	4.99E-41	85.45396446
PRMT5-DT	-1.590416048	-0.30552969	-14.76053697	1.90E-42	5.08E-41	85.51858468
CD8A	3.160512372	4.008186227	14.7571877	1.97E-42	5.27E-41	85.18633108
KCNK9	4.096312956	1.106710742	14.74310472	2.30E-42	6.14E-41	85.24346518
ICAM3	2.064845723	0.242657638	14.74095341	2.36E-42	6.29E-41	85.27393195
RAP2B	1.14348963	5.497427671	14.74059306	2.37E-42	6.31E-41	84.87471324
FANCI	1.155829459	3.286572963	14.74015262	2.38E-42	6.34E-41	85.05792464
LNX1	-1.860046577	3.50458303	-14.73990568	2.38E-42	6.35E-41	85.03826721
TENT5B	-2.852851358	0.745806116	-14.73987161	2.39E-42	6.35E-41	85.23123491
SLC17A9	2.646431314	2.303692597	14.73868588	2.42E-42	6.43E-41	85.11450826
SLC22A8	-6.204679844	-0.473985171	-14.73808018	2.43E-42	6.47E-41	85.28287814
SUDS3	-0.560604671	5.492952011	-14.73702618	2.46E-42	6.54E-41	84.83621788
LOC107986669	-3.06357583	-5.092086798	-14.7330703	2.57E-42	6.83E-41	85.31947427
NKPD1	2.325011668	-2.370187939	14.7329842	2.57E-42	6.83E-41	85.29835056
ELOVL2	2.812127485	1.248483322	14.73215195	2.60E-42	6.89E-41	85.11491636
SIT1	2.812470177	1.226235386	14.72201295	2.90E-42	7.69E-41	85.00592305
MGAT4C	-3.251279787	-3.414395733	-14.72142682	2.92E-42	7.73E-41	85.19401953
KIR2DL1	2.530163041	-2.969796889	14.72103503	2.93E-42	7.76E-41	85.18195452
CADM2	-3.524153635	-3.920367092	-14.7154196	3.12E-42	8.25E-41	85.1348556
MMUT	-1.267555069	5.643595583	-14.71220346	3.23E-42	8.54E-41	84.55142884
SH2D1A	2.620726014	1.476093863	14.70947933	3.33E-42	8.79E-41	84.85300574
VSIG8	-2.493208956	-5.709496444	-14.70906606	3.34E-42	8.83E-41	85.00562906
FNDC5	-2.120475028	-0.744177693	-14.70661115	3.43E-42	9.06E-41	84.95389982
SBK1	-1.847496588	1.160159041	-14.69834223	3.76E-42	9.92E-41	84.75252744
HOXB1	-3.295102921	-5.279049605	-14.69802965	3.77E-42	9.95E-41	84.93083558
CAB39	-0.948813907	6.524277362	-14.69713153	3.81E-42	1.00E-40	84.3014988
ABTB2	-2.177759652	3.612075371	-14.69677767	3.82E-42	1.01E-40	84.55978612
DNAJC28	-1.31012295	0.794594409	-14.69588604	3.86E-42	1.02E-40	84.74925573
FBXO21	-1.216054022	6.200723455	-14.68896763	4.16E-42	1.10E-40	84.24464715
CXCL11	3.100430467	1.902832413	14.68818879	4.20E-42	1.10E-40	84.592463
MIR6863	-1.537378259	-6.553573781	-14.68648007	4.28E-42	1.13E-40	84.41418057
HCAR1	-2.89301447	-0.116473175	-14.6858445	4.31E-42	1.13E-40	84.695124
LINC02453	-1.515419775	-1.381100725	-14.68411887	4.39E-42	1.15E-40	84.73657576
SIRPB1	2.685649248	1.957141742	14.68221506	4.48E-42	1.18E-40	84.52372773
CNTN3	-4.912902007	-1.090982473	-14.67945464	4.62E-42	1.21E-40	84.67434741
PEX7	-1.148152028	3.174914114	-14.67939014	4.62E-42	1.21E-40	84.4045775
MEFV	2.007061142	0.433904701	14.67750338	4.72E-42	1.24E-40	84.57184496
CYP27B1	-2.866454745	0.279923399	-14.6756871	4.81E-42	1.26E-40	84.56147873
PIGH	-1.149721856	3.764694487	-14.67540028	4.83E-42	1.27E-40	84.3148507
SLC25A15	-1.24301633	2.994098946	-14.67502322	4.85E-42	1.27E-40	84.37077914
NPNT	-2.329036937	5.47898845	-14.6639113	5.48E-42	1.43E-40	84.04088309
DLX2	2.804176047	-3.054081373	14.6618773	5.60E-42	1.46E-40	84.54120101
GFM1	-1.049175743	5.557808789	-14.66110528	5.65E-42	1.48E-40	84.00298178
MARCHF3	1.310447231	1.8003906	14.66044264	5.69E-42	1.49E-40	84.2976897
UCN	2.112513656	-0.785251594	14.65999971	5.72E-42	1.49E-40	84.44930875
CASC2	-1.360627475	2.033614072	-14.65652586	5.94E-42	1.55E-40	84.23905586
SQOR	1.153931331	5.205199644	14.65496593	6.04E-42	1.58E-40	83.96878903
PCDH15	-3.925043568	-4.80610625	-14.65422472	6.09E-42	1.59E-40	84.46989727
IFNGR2	0.963756267	5.990087486	14.65076946	6.32E-42	1.65E-40	83.84935007
NOD2	2.201212014	1.363429532	14.65001195	6.37E-42	1.66E-40	84.21365171
IL17RE	-1.851692309	1.916873066	-14.64719216	6.57E-42	1.71E-40	84.14568617
SLC36A2	-5.456241371	-1.542510646	-14.64713016	6.58E-42	1.71E-40	84.34085152
PRR15L	-4.469775334	1.009919752	-14.64624543	6.64E-42	1.73E-40	84.19581678
PHKB	-0.858608823	6.420944618	-14.64604534	6.66E-42	1.73E-40	83.75564253
MUC12	3.563044744	-0.972268421	14.64160243	6.99E-42	1.82E-40	84.25819969
WLS	-1.800527887	6.049927888	-14.64153138	6.99E-42	1.82E-40	83.74306295
ATP6V0E2	-1.585361392	4.420684058	-14.64016673	7.10E-42	1.84E-40	83.87714741
ZDHHC6	-0.70596396	5.463353602	-14.63917191	7.17E-42	1.86E-40	83.77322022
TARID	-2.680787887	-3.066395634	-14.63738559	7.32E-42	1.90E-40	84.27585194
BTC	-2.36167188	1.458303982	-14.63591115	7.43E-42	1.93E-40	84.05417189
NNT	-1.641433622	6.499325441	-14.63576155	7.45E-42	1.93E-40	83.63596417
STX18	-0.804767015	4.722495663	-14.63403664	7.59E-42	1.97E-40	83.78437421
CTXND1	-3.465369364	0.442536117	-14.63326275	7.65E-42	1.98E-40	84.09069094
MYB	2.621759512	-1.197595131	14.62972006	7.95E-42	2.06E-40	84.13888948
ANKRD9	-1.573013721	3.695724709	-14.6287801	8.04E-42	2.08E-40	83.81343196
GPR65	1.899918916	2.538727992	14.62802426	8.10E-42	2.10E-40	83.89348632
CAT	-1.480988122	7.397187186	-14.62477955	8.39E-42	2.17E-40	83.42402405
PLEKHG3	-1.2320557	5.355258406	-14.61970577	8.87E-42	2.29E-40	83.57164437
TMEM72	-3.940286855	3.89361431	-14.61947199	8.89E-42	2.30E-40	83.69628711
DENND1B	-1.30034452	4.155892179	-14.61567276	9.27E-42	2.39E-40	83.6333489
HNF4A-AS1	-3.90501909	-3.799201239	-14.61467157	9.37E-42	2.42E-40	84.04094438
LINC02985	2.626915024	0.870892387	14.61268287	9.58E-42	2.47E-40	83.84037526
TRNP1	-3.272236588	1.37653806	-14.61226159	9.62E-42	2.48E-40	83.80284372
CDH8	3.122326618	0.065058349	14.61196364	9.65E-42	2.49E-40	83.88235571
PTGR1	-1.529871478	6.229247419	-14.61012479	9.85E-42	2.53E-40	83.38412773
FA2H	-3.547446859	0.156916703	-14.60751368	1.01E-41	2.61E-40	83.82864722
CSRNP3	-1.929146302	2.297088764	-14.605919	1.03E-41	2.65E-40	83.67083035
CENPF	1.943496691	3.183490541	14.60297533	1.06E-41	2.74E-40	83.57337489
HSD17B12	-1.155859668	5.119905816	-14.60232905	1.07E-41	2.75E-40	83.40442081
LINC01616	-1.617404485	-6.333352069	-14.59405294	1.17E-41	3.01E-40	83.5206782
ITM2C	-1.671369595	7.008592747	-14.58898264	1.24E-41	3.18E-40	83.0757741
NYAP1	-2.254774905	-1.787518515	-14.58421431	1.31E-41	3.35E-40	83.66721516
LOC100505978	-2.259231656	-4.592879593	-14.58166605	1.34E-41	3.44E-40	83.6863133
ITGA4	1.753390212	4.912409728	14.57958465	1.37E-41	3.52E-40	83.17618785
SEPTIN1	1.501214975	2.82146341	14.57918306	1.38E-41	3.53E-40	83.34258823
NEK4	-1.088304592	3.700134695	-14.57833796	1.39E-41	3.56E-40	83.26543762
IVD	-1.046309902	6.473506588	-14.57771087	1.40E-41	3.59E-40	83.00789545
DNAJC19	-0.935985516	4.817633365	-14.57496371	1.44E-41	3.69E-40	83.13447422
GRAMD1C	-1.752514079	4.024108219	-14.5720814	1.49E-41	3.81E-40	83.17115315
CHUK	-0.924393669	4.735892206	-14.57177193	1.50E-41	3.82E-40	83.10706088
PPP1R3C	1.73512291	5.732006838	14.57110058	1.51E-41	3.85E-40	83.00856708
ASPHD1	2.820267007	2.796040047	14.57003419	1.52E-41	3.89E-40	83.24527132
CXCL10	2.95035158	4.128316248	14.56990032	1.53E-41	3.89E-40	83.13883647
PITPNM3	-1.750020047	1.415776942	-14.56664621	1.58E-41	4.03E-40	83.30556686
ARHGEF18	-0.793250455	4.630671767	-14.56614476	1.59E-41	4.05E-40	83.05523871
TMEM245	-1.300691986	6.948276148	-14.56545916	1.60E-41	4.08E-40	82.82668593
NCF2	1.774196442	3.862388795	14.56255697	1.65E-41	4.21E-40	83.08115255
LTB4R2	1.98752946	-0.437990891	14.55996399	1.70E-41	4.33E-40	83.34720399
MYZAP	-2.826286741	-1.15376143	-14.55472058	1.80E-41	4.58E-40	83.324643
CD80	2.33739743	-0.789132272	14.55291974	1.84E-41	4.66E-40	83.28876698
CAPN15	1.127833211	5.284824512	14.54886195	1.92E-41	4.87E-40	82.80922775
CAVIN3	2.068444278	3.154909923	14.54870942	1.92E-41	4.88E-40	82.9870369
CALHM6	3.012604346	-0.234958427	14.54421639	2.02E-41	5.12E-40	83.16567191
SEPT5-GP1BB	2.960497604	-2.645169891	14.54082944	2.10E-41	5.31E-40	83.22177512
CAMKMT	-0.891452636	2.44403718	-14.53826964	2.15E-41	5.45E-40	82.9268707
ANO5	-4.157730747	0.644101947	-14.53772566	2.17E-41	5.48E-40	83.04254507
LOC102723370	-4.157730747	0.644101947	-14.53772566	2.17E-41	5.48E-40	83.04254507
NADSYN1	0.924823232	5.884164409	14.53681252	2.19E-41	5.54E-40	82.62220542
KIF9	-1.013127446	2.298839377	-14.53576369	2.21E-41	5.60E-40	82.91016465
PPP1R3G	1.868138066	2.676063213	14.53459059	2.24E-41	5.66E-40	82.8701001
CCBE1	-4.22491728	-0.577208891	-14.53084636	2.34E-41	5.90E-40	83.03945899
LIMD2	1.836346104	3.99468714	14.53001914	2.36E-41	5.94E-40	82.71769068
GDF6	3.667968784	2.654522796	14.52683491	2.44E-41	6.15E-40	82.78771198
RAPGEFL1	1.623236442	2.175762628	14.52523488	2.48E-41	6.26E-40	82.80492699
COL18A1-AS1	-2.914340514	-1.51768025	-14.51844695	2.67E-41	6.73E-40	82.94667232
CHAC1	-2.453347782	0.680600322	-14.51829338	2.68E-41	6.74E-40	82.82999491
GNAI1	-1.32127156	5.530570417	-14.51675648	2.72E-41	6.85E-40	82.43853137
DDIT4	2.012654544	6.39868312	14.51572907	2.75E-41	6.92E-40	82.34336474
NPHS1	-5.250244791	-1.0067011	-14.51435084	2.79E-41	7.02E-40	82.88179719
PDXK	-1.165306994	6.928972488	-14.51300202	2.84E-41	7.13E-40	82.2600389
GABRP	-3.640408481	-0.352461633	-14.51173382	2.88E-41	7.22E-40	82.82090459
FHOD1	1.134394453	4.856544486	14.4974966	3.36E-41	8.42E-40	82.29165653
LOC645967	-1.413836388	-1.93770577	-14.49487345	3.45E-41	8.66E-40	82.70619914
WWOX	-0.903797957	3.988658537	-14.4889995	3.68E-41	9.23E-40	82.27421821
RBIS	0.965870281	3.040550242	14.48886025	3.69E-41	9.24E-40	82.34794823
PPFIA4	3.08797491	3.915866222	14.48768066	3.73E-41	9.35E-40	82.26595316
[truncated: 23,098 more rows]
