# Supplementary material for: Yang-deficiency constitution drives poor outcomes in clear cell renal cell carcinoma by modulating the tumour immune microenvironment
Source: Front Immunol. 2025 Nov 20;16:1673579. doi: 10.3389/fimmu.2025.1673579 (PMC12675363; doi:10.3389/fimmu.2025.1673579)
Supplement: Supplementary Figure 1 — Metascape pathway enrichment of common DEGs between YDC and ccRCC. [file DataSheet1.zip › Supplementary/Yin(YangDC).csv]

gene	logFC	AveExpr	t	P.Value	adj.P.Val	B
ZNF14	-70.28554609	50.64683682	-16.09605997	3.37E-16	6.73E-12	25.92393518
MAPK6	-90.75713555	153.818235	-15.16782256	1.63E-15	1.20E-11	24.55059592
TAF1D	-82.71038164	57.75322856	-15.11075684	1.80E-15	1.20E-11	24.46331049
HIC2	-45.55578112	56.51324443	-14.34365018	7.05E-15	3.52E-11	23.25634361
DCTN6	-123.3495053	225.3802302	-13.71136687	2.26E-14	9.05E-11	22.21261412
GPR183	-209.6779232	170.7169157	-11.85575659	8.86E-13	2.95E-09	18.87250216
TAF5L	-22.73970404	33.22629697	-11.3014566	2.86E-12	8.16E-09	17.78869787
CYTIP	-277.0796068	449.0860122	-10.85936763	7.47E-12	1.79E-08	16.89418957
H3-3A	64.24730156	153.7801239	10.79642501	8.58E-12	1.79E-08	16.76461959
KLF3	-42.77022617	71.47734551	-10.77692182	8.95E-12	1.79E-08	16.7243585
WASL	-56.17529844	73.91278799	-10.63241963	1.23E-11	2.24E-08	16.42438743
ZBTB21	-54.18872604	45.78798438	-10.50262605	1.65E-11	2.69E-08	16.15242959
TNF	-513.7349902	189.1565863	-10.47627063	1.75E-11	2.69E-08	16.09691426
UBC	1010.822529	3722.639096	10.23706756	3.01E-11	3.90E-08	15.58851554
TMEM170B	-173.2386699	159.8607476	-10.22230575	3.11E-11	3.90E-08	15.55687223
RAB11FIP2	-52.31410417	172.9145938	-10.20700608	3.22E-11	3.90E-08	15.52404288
RPS24	-30.27186549	27.85465801	-10.19051928	3.34E-11	3.90E-08	15.48862854
ARF1	163.8886217	221.1135063	10.14583424	3.70E-11	3.90E-08	15.39244638
CDKN1B	-320.2134117	535.5670249	-10.14545452	3.71E-11	3.90E-08	15.3916278
MAIP1	-59.75632292	123.7398075	-10.01565465	4.99E-11	4.88E-08	15.11059938
MNT	-58.88829336	190.952109	-10.00457931	5.12E-11	4.88E-08	15.08650751
ABT1	-46.20155938	104.7843429	-9.962573605	5.65E-11	5.13E-08	14.99497226
WDR20	-11.58200534	12.85828896	-9.927148151	6.13E-11	5.32E-08	14.91757741
ARMC8	-11.37898672	16.51142148	-9.849165775	7.34E-11	6.12E-08	14.74656593
SNRPD1	-77.81553021	215.9799893	-9.818112589	7.90E-11	6.31E-08	14.67822198
FOS	2528.22214	2363.453534	9.697233821	1.05E-10	7.65E-08	14.41084821
NDUFA6	-26.71585521	122.2907093	-9.691233803	1.06E-10	7.65E-08	14.39752126
PFKFB3	-251.0752525	177.8160539	-9.6873212	1.07E-10	7.65E-08	14.38882795
SCAF8	-100.9809876	371.0985641	-9.50307663	1.66E-10	1.14E-07	13.9769323
CCRL2	-31.87504889	19.4481083	-9.468132834	1.80E-10	1.18E-07	13.89825339
PRPF4B	-74.92350365	151.5898316	-9.459533039	1.84E-10	1.18E-07	13.87886289
MPHOSPH6	-14.44790286	10.57268843	-9.414387274	2.05E-10	1.24E-07	13.77689269
RAN	-33.40147799	92.94866777	-9.412767573	2.05E-10	1.24E-07	13.77322876
ZNF384	19.28121133	96.27655586	9.365762076	2.30E-10	1.35E-07	13.66673055
METRNL	-144.9401296	149.9692651	-9.29248038	2.74E-10	1.56E-07	13.50005572
NUP35	-29.67766654	90.98795537	-9.150181632	3.86E-10	2.14E-07	13.1741655
N4BP2L2-IT2	55.67406367	101.9063896	9.102020797	4.34E-10	2.34E-07	13.06319885
TRMT10C	-49.9123125	97.68636953	-9.052551756	4.89E-10	2.57E-07	12.94886573
KLHL15	-58.1637153	82.36899019	-8.992725202	5.66E-10	2.86E-07	12.81011773
IRF2BPL	195.8343365	510.5293528	8.982739558	5.80E-10	2.86E-07	12.78690854
HBP1	-15.65460117	19.7699001	-8.97739332	5.88E-10	2.86E-07	12.77447655
MRFAP1	-334.1054639	1623.996515	-8.905236904	7.01E-10	3.34E-07	12.60627919
PIM3	-230.3213473	325.0857768	-8.881939831	7.42E-10	3.45E-07	12.55181179
RLIM	-54.81254583	50.47576943	-8.858081476	7.87E-10	3.57E-07	12.49595044
STRAP	85.02673548	140.4075938	8.819600234	8.65E-10	3.79E-07	12.40567731
DUSP2	-234.6084018	194.5385519	-8.816763462	8.71E-10	3.79E-07	12.39901402
LSM1	-55.25729492	313.8338715	-8.791438813	9.27E-10	3.94E-07	12.33947734
ZXDA	-18.10753268	22.53686094	-8.783468235	9.46E-10	3.94E-07	12.32071978
FUT4	-48.23124043	88.14790103	-8.772320796	9.72E-10	3.96E-07	12.29447052
SREK1IP1	-36.82151693	122.3522085	-8.709623124	1.14E-09	4.54E-07	12.14649909
ZNF551	-7.63278112	11.69839624	-8.690977936	1.19E-09	4.66E-07	12.10238536
IRAG2	185.6677243	427.6005975	8.602619386	1.48E-09	5.69E-07	11.89265083
PPID	86.84967292	344.8315729	8.576888087	1.58E-09	5.90E-07	11.83136173
TNFAIP8	-206.5395855	589.1377971	-8.57305322	1.59E-09	5.90E-07	11.82221935
SLC25A32	-38.57524095	111.6919905	-8.548990531	1.69E-09	6.15E-07	11.76480537
NPEPPS	69.68603021	255.7587578	8.534057545	1.76E-09	6.27E-07	11.72913324
CCL4	-1608.783657	924.3880798	-8.524809276	1.80E-09	6.31E-07	11.7070248
ZNF256	-9.881839844	8.717216602	-8.457465248	2.13E-09	7.23E-07	11.54566641
LEPROTL1	-157.5997831	293.3909161	-8.451534666	2.16E-09	7.23E-07	11.53142549
CFL2	-31.49481198	38.99948271	-8.449960896	2.17E-09	7.23E-07	11.52764561
ZNF326	-61.90279922	107.9192987	-8.407673989	2.41E-09	7.91E-07	11.42594849
DIDO1	91.26007292	191.6658533	8.374836465	2.62E-09	8.45E-07	11.34680086
KMT5B	91.44379089	273.7012292	8.366231337	2.68E-09	8.50E-07	11.32603475
FEN1	-28.19858555	70.21082007	-8.353711228	2.77E-09	8.63E-07	11.29580212
STARD3	8.210987891	40.02033677	8.337252191	2.88E-09	8.81E-07	11.25602424
CAMK2G	20.52141979	63.21304785	8.333726778	2.91E-09	8.81E-07	11.2474991
MTERF4	-36.21495104	59.9957854	-8.318922174	3.02E-09	9.00E-07	11.21167943
MAP1LC3B	243.5356542	505.966655	8.309806116	3.09E-09	9.08E-07	11.18960773
EMC7	-48.99313828	265.6769769	-8.280895962	3.32E-09	9.52E-07	11.11953309
SF3B3	-22.59115267	76.2986582	-8.27983027	3.33E-09	9.52E-07	11.11694773
CXCR4	-966.361604	1079.737244	-8.268938464	3.43E-09	9.64E-07	11.09051509
COX17	-8.091865755	15.71275864	-8.248269239	3.61E-09	9.97E-07	11.04030826
SAMSN1	-77.31055417	130.6815191	-8.238504304	3.70E-09	9.97E-07	11.0165677
SIRT2	53.63175964	82.64483599	8.237371744	3.71E-09	9.97E-07	11.01381334
RNF138	-122.5095449	372.6004888	-8.234111916	3.74E-09	9.97E-07	11.00588452
IL1B	-2158.224958	792.5665673	-8.22421059	3.84E-09	1.01E-06	10.98179255
KDM3B	59.56699245	299.1392673	8.202747412	4.05E-09	1.05E-06	10.92952091
PDLIM2	39.56419701	169.6224932	8.182282892	4.27E-09	1.07E-06	10.87962122
ZNF784	-13.49774427	21.62965322	-8.180595412	4.29E-09	1.07E-06	10.87550394
C14orf28	-15.9959513	36.17795996	-8.180344996	4.29E-09	1.07E-06	10.87489291
WDR43	-37.91046992	87.04085566	-8.154342138	4.59E-09	1.13E-06	10.81139715
ERLEC1	-76.4714168	223.3108401	-8.132343588	4.85E-09	1.18E-06	10.75760563
BCL7B	-26.94297773	94.90100835	-8.106611621	5.18E-09	1.25E-06	10.69459942
RHNO1	-12.92625651	29.72854121	-8.089509711	5.41E-09	1.29E-06	10.65267342
SC5D	-37.20268301	71.30618184	-8.071973668	5.66E-09	1.33E-06	10.60964094
UBR3	-28.2936819	92.1305001	-8.044036678	6.08E-09	1.41E-06	10.54099704
UBAP2	-33.25717513	103.2955987	-8.026802035	6.35E-09	1.46E-06	10.49859599
CASP2	20.20381615	58.69877041	7.978846741	7.19E-09	1.63E-06	10.38039973
GMNN	-15.84195781	29.57830303	-7.96126435	7.52E-09	1.69E-06	10.33698485
FASTKD2	-25.26017813	29.68179893	-7.944012847	7.86E-09	1.75E-06	10.29434582
BRWD1	-11.54157096	24.42243184	-7.935861448	8.03E-09	1.76E-06	10.27418454
MTFP1	-42.73325859	68.2558498	-7.931683036	8.12E-09	1.76E-06	10.26384633
NPEPPSP1	53.26344408	179.7745375	7.924323131	8.27E-09	1.78E-06	10.24563069
RASSF5	30.99895065	57.49036641	7.911581997	8.55E-09	1.79E-06	10.21407911
ZNF708	-13.24730143	28.13149941	-7.908605199	8.61E-09	1.79E-06	10.20670431
WHAMM	-69.83159193	177.4903467	-7.90837706	8.62E-09	1.79E-06	10.20613906
MRPL10	-100.3218566	226.8951536	-7.8959751	8.90E-09	1.83E-06	10.17540072
HSPA9	-20.82819961	56.93094551	-7.872340713	9.46E-09	1.93E-06	10.1167648
STK38	48.58301497	131.1496333	7.868604593	9.55E-09	1.93E-06	10.1074887
FUNDC2	-79.37965755	329.5788574	-7.850490373	1.00E-08	1.98E-06	10.06248757
GCFC2	-7.848191927	14.7265064	-7.849808284	1.00E-08	1.98E-06	10.06079219
AVPI1	-23.08269753	26.10348174	-7.833629737	1.05E-08	2.05E-06	10.0205608
CYTH4	61.66857878	89.06206406	7.828829081	1.06E-08	2.05E-06	10.00861615
RRP12	63.68260651	80.09971553	7.818527079	1.09E-08	2.09E-06	9.98297293
LINC00621	-39.23356354	173.1670764	-7.795699536	1.15E-08	2.20E-06	9.926100826
JMY	-72.25839909	178.9565042	-7.762860566	1.26E-08	2.37E-06	9.844163631
EMC4	-95.40744232	443.7669001	-7.758867514	1.27E-08	2.37E-06	9.83419063
SERINC5	-138.2884029	298.2309695	-7.750643975	1.30E-08	2.40E-06	9.813644893
TM2D3	-73.02660885	133.816427	-7.740603105	1.33E-08	2.44E-06	9.788546479
CSTF2T	-38.28328164	76.37118613	-7.714133776	1.43E-08	2.59E-06	9.722318645
PTX3	-265.4161471	115.9270144	-7.697176954	1.49E-08	2.68E-06	9.679842706
RBM7	-52.02592773	130.4793816	-7.691080091	1.51E-08	2.70E-06	9.664561066
TMEM138	-32.6761668	155.7638904	-7.636999561	1.74E-08	3.08E-06	9.528794454
NGLY1	65.08935339	104.4197632	7.607748926	1.88E-08	3.30E-06	9.455201781
RBM15B	-22.50056087	65.59803672	-7.599973996	1.92E-08	3.34E-06	9.435621722
ALOX12-AS1	19.2798112	43.65385845	7.56938361	2.08E-08	3.59E-06	9.358507619
ZNF571	-15.11972044	23.29285386	-7.533673187	2.29E-08	3.91E-06	9.26833281
CCDC43	-26.34432734	118.7432485	-7.486105467	2.59E-08	4.39E-06	9.147960683
NDE1	116.1281361	280.0140667	7.479949509	2.63E-08	4.42E-06	9.132361539
PLXNC1	71.31362344	87.28631348	7.475340364	2.67E-08	4.44E-06	9.120678831
SNRPB	-103.2432065	435.4662398	-7.44221789	2.91E-08	4.80E-06	9.036644232
GNE	-25.18160846	98.83714009	-7.43635728	2.95E-08	4.82E-06	9.021760819
LAPTM5	422.6251438	1997.465318	7.434448031	2.97E-08	4.82E-06	9.01691121
INO80	-9.04186263	34.96173013	-7.406720856	3.20E-08	5.15E-06	8.946430492
MTCP1	-6.493517969	10.36488442	-7.378620673	3.44E-08	5.50E-06	8.874902669
ZNF628	-19.77225612	18.39181357	-7.37216175	3.50E-08	5.55E-06	8.858447736
NRAS	-27.83380807	58.53484443	-7.368893526	3.53E-08	5.56E-06	8.850119526
AZIN1	-68.83961432	136.8056678	-7.358612367	3.63E-08	5.67E-06	8.823911977
KBTBD2	-81.21660026	261.137319	-7.350022853	3.71E-08	5.75E-06	8.802006451
PPP1R21	51.25310775	214.7993883	7.321256107	4.01E-08	6.16E-06	8.728576764
GTF3C6	-76.71497253	299.280714	-7.284199462	4.42E-08	6.74E-06	8.633835337
JAML	331.9307563	688.7376791	7.275109657	4.53E-08	6.86E-06	8.610569922
TMPO	-21.24510605	58.47415015	-7.263854538	4.67E-08	7.01E-06	8.581748332
LOC401261	58.58475221	83.87164258	7.259003119	4.73E-08	7.05E-06	8.569320258
ATXN7L3-AS1	-23.66380482	49.92252695	-7.255684592	4.77E-08	7.06E-06	8.5608174
CABIN1	17.12328802	73.08362705	7.247207621	4.88E-08	7.17E-06	8.539091274
IER3	-954.4872001	567.2610264	-7.24084378	4.96E-08	7.24E-06	8.522775258
ZNF134	-13.97657396	20.26699805	-7.21367972	5.33E-08	7.72E-06	8.453075014
NOTCH1	77.63386035	140.7768808	7.194519254	5.61E-08	8.07E-06	8.403857507
ZNF226	-18.29749896	50.46529424	-7.190774299	5.67E-08	8.09E-06	8.394232672
LOC114224	203.9835743	315.0334694	7.159223841	6.17E-08	8.74E-06	8.313078681
RPS6KA1	57.63130938	199.5346957	7.149795082	6.32E-08	8.90E-06	8.288802978
FAM117B	-34.46821888	55.7286832	-7.145199697	6.40E-08	8.95E-06	8.27696766
OSBPL2	39.31861595	85.43707144	7.119112595	6.86E-08	9.46E-06	8.209733417
EPM2AIP1	-108.2600957	334.7005984	-7.117190779	6.90E-08	9.46E-06	8.204777142
SOS2	23.86904596	48.69473159	7.116724479	6.91E-08	9.46E-06	8.203574511
ARL5B	-156.8106488	192.544164	-7.112462985	6.99E-08	9.50E-06	8.192582524
ANKRD13D	21.92663548	58.60471978	7.108048171	7.07E-08	9.55E-06	8.181192813
TSC22D4	67.91067448	90.36089038	7.092997733	7.36E-08	9.84E-06	8.142347207
NLRP3	-174.8772282	125.5602118	-7.091745763	7.39E-08	9.84E-06	8.13911464
NAA50	-58.26080286	234.6627393	-7.089170251	7.44E-08	9.84E-06	8.132464131
CD46	55.47354141	107.4431596	7.080071825	7.62E-08	1.00E-05	8.108963885
WDR36	-23.53007904	55.80886934	-7.072066482	7.79E-08	1.01E-05	8.088278964
ERH	-224.3021417	1004.963424	-7.070719152	7.81E-08	1.01E-05	8.084796877
CGRRF1	-18.71838203	76.40717207	-7.062412396	7.99E-08	1.03E-05	8.063323945
TMEM243	-144.2993542	424.2481227	-7.06027502	8.04E-08	1.03E-05	8.05779754
SNRPG	-136.8870849	663.5676609	-7.047874824	8.31E-08	1.06E-05	8.025725104
CENPN	-15.16284518	25.06217549	-7.001044078	9.42E-08	1.19E-05	7.904440035
TLNRD1	-21.22180059	45.0677958	-6.993813745	9.61E-08	1.20E-05	7.885692104
KBTBD8	-20.09007839	38.09408511	-6.9937402	9.61E-08	1.20E-05	7.885501377
SLC25A12	-13.47886654	39.72100303	-6.97984257	9.97E-08	1.24E-05	7.849448627
RGS14	23.55946836	79.85271646	6.970011391	1.02E-07	1.26E-05	7.823931701
RREB1	-41.12188398	204.1835234	-6.969187937	1.03E-07	1.26E-05	7.821793924
SLC7A5	-45.59284141	59.93665581	-6.965366329	1.04E-07	1.26E-05	7.811871596
NRDC	68.33436504	279.7601441	6.955449403	1.07E-07	1.29E-05	7.786115858
EXOC8	-54.87848385	137.0544388	-6.951184022	1.08E-07	1.30E-05	7.775034624
TFEB	32.58548796	102.2831229	6.9443378	1.10E-07	1.31E-05	7.757244232
ZNF101	-64.52244766	93.85614434	-6.941826698	1.10E-07	1.31E-05	7.750717638
MAX	39.19478151	108.3217235	6.937676056	1.12E-07	1.32E-05	7.739928176
TMEM30B	-3.262802214	7.522375098	-6.924727978	1.16E-07	1.36E-05	7.706257692
ORC5	-30.15070625	70.57716812	-6.919050726	1.17E-07	1.37E-05	7.691488542
TMEM131L	-44.65397591	176.484732	-6.90352664	1.23E-07	1.42E-05	7.651084973
ARMH3	-13.65601165	35.00013931	-6.902686536	1.23E-07	1.42E-05	7.648897726
GTF2B	-91.96153685	269.9320359	-6.899235306	1.24E-07	1.42E-05	7.639911477
OGA	77.89852161	227.8512571	6.897532296	1.25E-07	1.42E-05	7.635476728
ACBD6	-36.04354818	122.4915226	-6.883345183	1.29E-07	1.47E-05	7.598520142
DCPS	-21.83160156	80.58225474	-6.876475005	1.32E-07	1.49E-05	7.580615788
EYA3	-7.293663477	13.52602583	-6.870518473	1.34E-07	1.50E-05	7.5650883
PHF5A	-41.29457624	204.7471687	-6.8626937	1.37E-07	1.53E-05	7.54468479
C1orf43	-9.122501302	14.24847451	-6.840863148	1.45E-07	1.61E-05	7.487725242
P2RY8	-210.1877043	541.5783496	-6.83489944	1.47E-07	1.63E-05	7.472155954
YDJC	-16.54290905	49.67070869	-6.808590827	1.58E-07	1.74E-05	7.403427083
ABCF1	-27.82566647	131.3644637	-6.796637141	1.64E-07	1.79E-05	7.372174672
PLIN2	-90.41242643	187.6184664	-6.788102918	1.67E-07	1.82E-05	7.349852998
RGL2	72.74688372	190.7564422	6.785089792	1.69E-07	1.82E-05	7.341970176
CXCL3	-158.8633085	49.87925117	-6.770202027	1.76E-07	1.89E-05	7.303007291
TNIK	-45.74489974	135.9229945	-6.76597249	1.78E-07	1.90E-05	7.291933872
MRM3	-30.76699414	76.97507432	-6.760062543	1.81E-07	1.91E-05	7.276457798
DDX24	-63.23055612	255.6620683	-6.75974093	1.81E-07	1.91E-05	7.2756155
PDHX	-22.9669985	103.6079288	-6.75857588	1.81E-07	1.91E-05	7.272564171
FOXP1-IT1	7.832944792	26.97555063	6.748427631	1.86E-07	1.95E-05	7.24597935
PGRMC2	-24.29256315	72.124548	-6.741095973	1.90E-07	1.96E-05	7.226766307
RLF	-40.60325703	151.8660599	-6.741041424	1.90E-07	1.96E-05	7.226623335
SRM	-32.86817435	87.50035269	-6.738557947	1.91E-07	1.96E-05	7.220113954
NEDD9	64.64332161	118.5114749	6.73832047	1.92E-07	1.96E-05	7.219491475
FKSG49	195.5176191	607.800404	6.713868423	2.05E-07	2.09E-05	7.155366051
C2orf49	-18.55646576	49.02835615	-6.704781406	2.10E-07	2.13E-05	7.131519652
AAR2	-19.09575703	78.63477441	-6.701615934	2.12E-07	2.14E-05	7.123210742
ZFP1	-20.85125137	53.12232212	-6.696649283	2.15E-07	2.15E-05	7.11017193
MCL1	40.36112188	46.11542441	6.690354199	2.18E-07	2.17E-05	7.093641996
CDYL	-27.50251973	102.9154816	-6.690275034	2.18E-07	2.17E-05	7.093434094
CYCS	-159.633516	761.3706938	-6.68277909	2.23E-07	2.20E-05	7.073745557
ZNF512	33.1826306	117.0498883	6.679198149	2.25E-07	2.21E-05	7.064337988
ANTXR2	13.7666168	43.13137407	6.677905948	2.26E-07	2.21E-05	7.060942899
ATXN2	11.41653021	60.58796875	6.670589376	2.30E-07	2.24E-05	7.04171637
SMIM7	-14.07378737	28.15996885	-6.669006463	2.31E-07	2.24E-05	7.037556071
ASAP1-IT2	26.1571043	43.92228955	6.663458734	2.35E-07	2.26E-05	7.022973227
ZNF136	-16.39845	39.67369565	-6.663239643	2.35E-07	2.26E-05	7.022397255
PTP4A1	90.31755866	114.1486866	6.661602095	2.36E-07	2.26E-05	7.018092142
SUMO4	-98.40559831	474.4247058	-6.656610608	2.39E-07	2.28E-05	7.004967861
PTBP1	-113.0422418	494.0497714	-6.651595532	2.43E-07	2.30E-05	6.991779034
C9orf72	-91.93824382	164.7671271	-6.648075336	2.45E-07	2.31E-05	6.98251999
KLHL18	36.46313887	72.0748832	6.642246223	2.49E-07	2.33E-05	6.96718516
PITPNC1	20.80098568	62.61739131	6.612066736	2.70E-07	2.52E-05	6.88773701
SELENOI	-11.61464714	24.16573291	-6.606732666	2.74E-07	2.55E-05	6.873685595
SLC30A9	-32.3275099	110.1527718	-6.599252218	2.80E-07	2.59E-05	6.853975324
RPL38	376.1509451	924.0136125	6.591785992	2.86E-07	2.63E-05	6.834297065
TRA2B	236.7461301	585.8692012	6.578343325	2.96E-07	2.72E-05	6.798853393
LPAR2	31.47960729	71.53965278	6.572917975	3.01E-07	2.74E-05	6.784543655
FOSB	498.611591	411.9808627	6.555434072	3.15E-07	2.86E-05	6.738409331
NFYB	23.50179674	90.65114854	6.544121919	3.25E-07	2.94E-05	6.708544626
HNRNPD-DT	18.50644076	35.11787686	6.53999647	3.29E-07	2.96E-05	6.697650179
UPF2	43.21217813	208.1919877	6.534584566	3.34E-07	2.99E-05	6.68335602
ATG16L2	148.4782483	226.7033148	6.531635802	3.37E-07	3.00E-05	6.675566445
PAIP1	-49.75998802	114.3274548	-6.527633252	3.40E-07	3.02E-05	6.664991832
TEX30	-11.61082383	50.14344604	-6.505287567	3.62E-07	3.20E-05	6.605927509
RNF7	-71.62289714	323.85469	-6.488675792	3.79E-07	3.33E-05	6.561988874
RSBN1	-52.33115052	135.4226831	-6.486459469	3.81E-07	3.34E-05	6.556124698
MFSD14A	-66.63977669	267.2302981	-6.477683828	3.90E-07	3.40E-05	6.532900755
STAT5B	76.90037747	168.496407	6.463263467	4.06E-07	3.53E-05	6.494723203
LINC01000	231.3153271	319.2593802	6.461345562	4.08E-07	3.53E-05	6.489644164
MYLIP	78.42914232	180.7486129	6.45873348	4.11E-07	3.54E-05	6.482726252
COX16	-90.85119349	428.4363842	-6.452424236	4.18E-07	3.57E-05	6.466014107
SLC25A44	31.99466634	85.64451387	6.450581556	4.20E-07	3.57E-05	6.461132472
YY1AP1	38.26861914	242.3391016	6.449375686	4.22E-07	3.57E-05	6.457937707
NFE2	116.4460632	125.443066	6.449180974	4.22E-07	3.57E-05	6.457421838
R3HDM4	272.339423	370.573632	6.447123034	4.24E-07	3.58E-05	6.451969308
DISP1	-4.968608724	12.12923008	-6.440820736	4.32E-07	3.62E-05	6.43526894
ZNF830	-57.97583503	168.0870574	-6.434762701	4.39E-07	3.67E-05	6.419212467
FNIP1	47.04956452	71.06668745	6.428603389	4.46E-07	3.72E-05	6.402884189
CSF3R	260.4874565	287.4581438	6.425240858	4.50E-07	3.74E-05	6.393968716
POLB	114.6732055	294.8090239	6.41569282	4.62E-07	3.82E-05	6.368647392
TSPAN16	9.028228451	26.43327896	6.393552983	4.91E-07	4.04E-05	6.309901646
NR1D2	-44.28671068	71.78969316	-6.38908293	4.98E-07	4.07E-05	6.2980356
CHCHD3	-26.51387949	89.94928794	-6.375428824	5.17E-07	4.21E-05	6.26177909
ATP2A2	-46.90660768	168.413746	-6.367470666	5.28E-07	4.27E-05	6.240639893
SLC19A2	-14.75638594	23.92929028	-6.364166675	5.33E-07	4.27E-05	6.231861918
PIK3R1	-285.306047	544.4192144	-6.363948885	5.33E-07	4.27E-05	6.231283266
CMTM2	629.5680367	365.6915003	6.362793411	5.35E-07	4.27E-05	6.228213184
CSNK1G3	-32.63520013	116.6188509	-6.361937721	5.36E-07	4.27E-05	6.225939551
PSMD12	-32.17300501	198.7789694	-6.361212528	5.37E-07	4.27E-05	6.224012609
MRPL47	-73.24447487	322.54425	-6.360726293	5.38E-07	4.27E-05	6.222720589
AMD1	53.72840026	150.2958344	6.354801771	5.47E-07	4.29E-05	6.206976343
TP53RK	-24.63320664	57.85127051	-6.354656761	5.47E-07	4.29E-05	6.206590945
STAT6	178.2270538	806.7297489	6.35324152	5.49E-07	4.29E-05	6.202829524
PDIK1L	-18.91526966	40.66978965	-6.353147258	5.49E-07	4.29E-05	6.202578988
BRIX1	-10.30491361	35.18264829	-6.350768459	5.53E-07	4.30E-05	6.196256217
BOD1L1	96.33751999	237.8137083	6.343577405	5.64E-07	4.37E-05	6.1771397
CXCL2	-34.36244727	14.63404219	-6.335319104	5.77E-07	4.44E-05	6.155180624
N4BP2	-28.13708516	70.03791777	-6.334904051	5.77E-07	4.44E-05	6.154076833
NSMAF	-9.522646484	25.91288315	-6.332436037	5.81E-07	4.44E-05	6.147513102
JAK1	112.9348447	360.3816674	6.332235933	5.82E-07	4.44E-05	6.146980901
UMAD1	-7.650519401	20.08570044	-6.32133077	5.99E-07	4.55E-05	6.117972092
ZNF416	-3.161356641	8.289637402	-6.318193979	6.05E-07	4.58E-05	6.109626074
ICOS	-28.9860625	42.72681641	-6.3157912	6.09E-07	4.58E-05	6.103232474
G3BP1	-22.32175026	40.90720132	-6.314918661	6.10E-07	4.58E-05	6.1009106
TAB2	60.36491693	138.7095979	6.302731898	6.31E-07	4.72E-05	6.068474344
ENC1	-10.51854206	10.48504175	-6.300609016	6.35E-07	4.73E-05	6.062822829
TUT7	263.3485383	462.8796159	6.296460335	6.42E-07	4.75E-05	6.051777179
SYNCRIP	-25.62804805	67.73459004	-6.296357127	6.42E-07	4.75E-05	6.051502375
FTO	-39.06505729	139.3177071	-6.294508188	6.45E-07	4.76E-05	6.0465792
ARHGAP9	319.5799212	993.0084017	6.293215372	6.48E-07	4.76E-05	6.043136646
CDC40	-60.46014687	339.2429532	-6.291965318	6.50E-07	4.76E-05	6.039807831
RASSF2	272.1779531	731.0227839	6.284960105	6.63E-07	4.83E-05	6.021151019
DUSP1	1563.733878	3988.386128	6.271210044	6.88E-07	5.00E-05	5.984519195
ANKRD13A	155.9804561	639.5872377	6.269469611	6.92E-07	5.01E-05	5.979881379
DYNC1I2	-71.51977331	276.1762081	-6.26468483	7.01E-07	5.06E-05	5.967129881
SRGN	699.5390841	793.2105629	6.257920751	7.14E-07	5.13E-05	5.94910039
EHBP1L1	35.01187969	91.23413877	6.256201648	7.17E-07	5.14E-05	5.944517577
ANKRD36C	-4.45978099	10.79419961	-6.23844966	7.53E-07	5.38E-05	5.897180277
MRPS22	-45.77859772	187.8865973	-6.235844098	7.59E-07	5.39E-05	5.890230209
RAB5A	22.9170821	71.23880161	6.235081875	7.60E-07	5.39E-05	5.888196954
TOE1	-30.4899459	83.77074995	-6.229239367	7.73E-07	5.46E-05	5.87261037
TRPS1	-28.15753685	49.73829697	-6.226366786	7.79E-07	5.48E-05	5.864945947
MAP1LC3A	34.09699948	61.02622065	6.222701556	7.87E-07	5.49E-05	5.855165693
RAB20	-93.62922344	115.00023	-6.222245155	7.88E-07	5.49E-05	5.853947765
LYRM2	-43.08872715	162.0438465	-6.221927826	7.89E-07	5.49E-05	5.853100949
HACD2	-38.12714518	177.6566081	-6.220712283	7.91E-07	5.49E-05	5.849857103
CALM1	-15.45413451	43.91865068	-6.217352734	7.99E-07	5.51E-05	5.840891085
LOC728392	93.41912539	399.9126356	6.216674406	8.00E-07	5.51E-05	5.839080647
ADNP2	-18.25225592	69.16706099	-6.214090109	8.06E-07	5.53E-05	5.8321829
ARHGEF40	68.97594857	98.63381826	6.211888577	8.11E-07	5.55E-05	5.826306384
MXD1	104.0819822	76.85126021	6.209000273	8.17E-07	5.57E-05	5.818596111
TAFA1	-14.32389505	21.0602855	-6.206652896	8.22E-07	5.59E-05	5.812329357
VDAC2	-118.8564217	534.3058093	-6.203062007	8.31E-07	5.63E-05	5.802741997
NOP58	-138.121648	542.03839	-6.197936006	8.43E-07	5.69E-05	5.789054309
SCAF11	-16.85781497	29.04591699	-6.195960561	8.47E-07	5.70E-05	5.783778847
FBRSL1	-22.25061992	130.3510911	-6.181041319	8.83E-07	5.92E-05	5.743927141
HBS1L	-4.834057682	12.56381182	-6.179812635	8.86E-07	5.92E-05	5.740644376
RASGEF1B	-3.140280339	6.920172266	-6.172911096	9.03E-07	6.01E-05	5.722202915
ZNF121	-61.57745755	230.5840141	-6.16047486	9.34E-07	6.20E-05	5.688963309
STX16	36.63302122	115.9669159	6.155923517	9.46E-07	6.25E-05	5.676795591
SLC11A2	-24.09964622	79.29253774	-6.154647564	9.50E-07	6.25E-05	5.673384138
MKKS	38.07232799	128.6004352	6.153958534	9.51E-07	6.25E-05	5.671541862
ZBED4	-31.33233633	62.93847935	-6.153258142	9.53E-07	6.25E-05	5.669669173
POLR2K	-22.34489974	86.50666191	-6.133965022	1.01E-06	6.57E-05	5.618069582
ABHD2	24.04186094	43.80585527	6.132212434	1.01E-06	6.58E-05	5.613380927
TYW3	-23.70767565	73.92084268	-6.128426024	1.02E-06	6.59E-05	5.603250481
PAG1	-49.34083092	123.5446126	-6.128120157	1.02E-06	6.59E-05	5.602432096
MCPH1	-6.943159766	9.420433887	-6.127883892	1.02E-06	6.59E-05	5.601799935
ASAP1	65.96808932	136.2963651	6.124494979	1.03E-06	6.63E-05	5.592731973
DPEP2	127.3285599	300.6105632	6.116155719	1.06E-06	6.77E-05	5.57041449
NDUFV2	-72.61133867	354.2218925	-6.085723603	1.15E-06	7.33E-05	5.488930374
TMED10	-75.57784701	375.8929436	-6.084286	1.15E-06	7.33E-05	5.485079485
MSL3	56.78601536	290.3129862	6.08393498	1.16E-06	7.33E-05	5.48413919
CFLAR	109.7910173	208.0329835	6.078770766	1.17E-06	7.39E-05	5.470304573
MID1IP1	85.84369036	172.4835328	6.077687012	1.18E-06	7.39E-05	5.467401027
PIK3CB	-26.03229193	79.84623765	-6.077675365	1.18E-06	7.39E-05	5.467369822
MAP2K4	35.96555612	63.97275576	6.074591758	1.19E-06	7.41E-05	5.459107915
ARHGAP35	-9.196585742	32.32688125	-6.072237413	1.19E-06	7.41E-05	5.45279948
XKR8	49.41987884	182.9748066	6.071854856	1.19E-06	7.41E-05	5.451774387
FBXL3	-79.50577526	253.8426189	-6.071581569	1.20E-06	7.41E-05	5.451042086
SEC22B	-64.05987656	191.4725556	-6.07098598	1.20E-06	7.41E-05	5.449446124
SNRPF	-58.26029323	211.1735046	-6.06856131	1.21E-06	7.43E-05	5.44294865
MYO1F	234.6542573	710.5010722	6.063606281	1.22E-06	7.51E-05	5.429669229
PTPN1	-41.31900332	243.4611201	-6.054519288	1.25E-06	7.65E-05	5.405311859
TRIM27	39.86583346	100.083666	6.054342064	1.25E-06	7.65E-05	5.404836762
ZNF267	-36.25618053	48.9131147	-6.052157726	1.26E-06	7.65E-05	5.398980862
ZNF350	-12.25617487	27.78449268	-6.051748081	1.26E-06	7.65E-05	5.397882626
DYNLT1	-274.815731	849.1103231	-6.051727327	1.26E-06	7.65E-05	5.397826984
RAF1	133.0154854	261.6689448	6.04629351	1.28E-06	7.74E-05	5.383258145
UBN1	34.83455632	78.89017075	6.030710126	1.34E-06	8.06E-05	5.341465953
PSMA1	-139.3910529	699.58503	-6.022431197	1.37E-06	8.22E-05	5.319256644
MOB2	-19.84021523	71.2227769	-6.016341622	1.39E-06	8.34E-05	5.302917709
PTEN	197.2122394	437.9325938	6.005298288	1.44E-06	8.57E-05	5.273281215
COPB1	-158.0765418	873.0460854	-5.996932594	1.47E-06	8.75E-05	5.250825372
GDI2	155.5468915	453.5137685	5.993486176	1.48E-06	8.80E-05	5.241572936
TM6SF1	60.67928893	126.1573514	5.985075599	1.52E-06	8.95E-05	5.218990302
UTP3	-62.72460651	258.2816392	-5.984837059	1.52E-06	8.95E-05	5.21834975
WAPL	22.20438763	85.58435342	5.984462882	1.52E-06	8.95E-05	5.217344967
OTUD6B	-14.8850099	42.12006201	-5.975963992	1.56E-06	9.12E-05	5.194520378
MIS12	-38.15473555	110.2989311	-5.975571401	1.56E-06	9.12E-05	5.19346593
BNIP1	-11.16268919	42.27091436	-5.952727163	1.66E-06	9.69E-05	5.132092869
LAMTOR4	102.1606035	466.6580505	5.941701278	1.71E-06	9.96E-05	5.102459513
DVL1	-17.32783411	82.3889373	-5.926717017	1.79E-06	0.000103469	5.062175947
PDE4B	-263.6428392	232.3029683	-5.925919248	1.79E-06	0.000103469	5.06003086
KLHL7	-6.006891536	10.67388481	-5.917577878	1.83E-06	0.000105594	5.037599881
ZNF43	-11.52198138	42.42017129	-5.914928469	1.85E-06	0.00010607	5.030474446
LINC00528	144.1495828	164.4288986	5.911310437	1.87E-06	0.000106572	5.020743301
AP3M2	-28.12636029	45.91370054	-5.911174053	1.87E-06	0.000106572	5.020376464
COMMD10	-40.30064961	165.6174105	-5.907852318	1.88E-06	0.000107255	5.011441555
HCLS1	341.3542449	2256.829704	5.904910001	1.90E-06	0.000107525	5.003526692
BMT2	-18.17914421	67.31451772	-5.904908443	1.90E-06	0.000107525	5.003522501
TERF1	-32.79437513	166.3049468	-5.899096075	1.93E-06	0.000108736	4.987885717
TRAM1	-237.2485279	1133.964862	-5.898857156	1.93E-06	0.000108736	4.98724292
CREM	-75.94712428	89.58274355	-5.897227466	1.94E-06	0.000108923	4.982858264
GDPD3	21.32801497	48.96969629	5.888888219	1.99E-06	0.00011117	4.960419301
PRMT3	-15.63725703	42.36931841	-5.887257127	2.00E-06	0.000111364	4.956029961
KHDC4	132.5629283	290.5424569	5.885590874	2.00E-06	0.000111551	4.951545843
COPA	-2.920808724	6.017325244	-5.884655494	2.01E-06	0.000111551	4.94902854
VASP	120.7081926	348.6649596	5.880075566	2.04E-06	0.000112584	4.936702292
ZZZ3	-28.10286732	109.2956354	-5.878101128	2.05E-06	0.000112584	4.931388008
YPEL5	428.2099315	1115.953807	5.878076263	2.05E-06	0.000112584	4.931321081
SSH2	76.92648594	81.71413594	5.877377864	2.05E-06	0.000112584	4.929441256
HCG27	51.41038809	61.56876704	5.870878611	2.09E-06	0.000114101	4.91194646
RNASEL	32.68508516	83.7931333	5.870605814	2.09E-06	0.000114101	4.911212089
NUCKS1	-236.4378751	710.9011427	-5.867267632	2.11E-06	0.000114853	4.90222537
FRAT1	100.3413082	209.2676847	5.859532436	2.16E-06	0.000117037	4.881399128
ADO	-9.596722917	27.80793877	-5.858199175	2.16E-06	0.000117154	4.877809131
SMAP2	261.0537366	794.754848	5.843851528	2.25E-06	0.000121604	4.839170026
DEDD2	100.2760444	341.8323666	5.836457928	2.30E-06	0.000123312	4.819254364
MINDY1	53.68427708	105.7096027	5.836148684	2.30E-06	0.000123312	4.81842131
KLHL26	-5.482282552	13.86803691	-5.835695011	2.30E-06	0.000123312	4.817199182
MCRIP2	-24.08059648	66.01860132	-5.834992084	2.31E-06	0.000123312	4.815305576
CCNL1	506.8771936	1116.839527	5.831439313	2.33E-06	0.000124175	4.805734425
ZNF124	-16.8755013	38.01288271	-5.829552704	2.34E-06	0.000124175	4.800651643
MED28	-34.08467318	130.4391868	-5.828006917	2.35E-06	0.000124175	4.796486944
VCP	84.97024271	290.5437301	5.827866093	2.35E-06	0.000124175	4.796107526
ASAH1	221.6984086	492.5963016	5.827728081	2.36E-06	0.000124175	4.795735685
NCF1	241.9548896	478.1712986	5.826072337	2.37E-06	0.00012426	4.791274577
PHC2	235.6899307	430.6578275	5.825179922	2.37E-06	0.00012426	4.788870068
ZNHIT3	-62.1702806	248.1579645	-5.824653704	2.38E-06	0.00012426	4.787452212
FAM13A-AS1	41.76768438	119.8431675	5.821289718	2.40E-06	0.000124993	4.778387878
F11R	34.42333125	81.33351582	5.820673327	2.40E-06	0.000124993	4.776726937
ZNF564	-20.14512038	46.54200083	-5.81799569	2.42E-06	0.000125602	4.769511487
TAF3	-21.88251211	55.91652373	-5.812211328	2.46E-06	0.000127073	4.753923092
IL6R	165.6833908	387.7462103	5.811963275	2.46E-06	0.000127073	4.753254571
DUSP11	-48.83949479	145.9080661	-5.804665564	2.51E-06	0.000129352	4.733585334
TUBA1A	631.2670137	1406.645788	5.802571926	2.53E-06	0.000129776	4.727941947
UCHL3	-39.21904909	168.0066943	-5.799172029	2.55E-06	0.000130676	4.718777083
MRPL54	-57.17894661	182.5343057	-5.794800884	2.58E-06	0.000131942	4.70699326
NBDY	-2.611312044	5.462132666	-5.787217362	2.64E-06	0.000134419	4.686547237
ZNF57	-6.789401302	12.29599297	-5.785177571	2.65E-06	0.000134843	4.681047256
NRIP1	-51.18335794	149.280099	-5.783878438	2.66E-06	0.000134989	4.677544244
NPL	73.92933542	99.55676528	5.781218769	2.68E-06	0.00013565	4.670372394
MPPE1	51.60415664	140.3242642	5.779907867	2.69E-06	0.000135804	4.666837396
ARHGEF3	-126.7232905	381.9928281	-5.77538997	2.73E-06	0.000137181	4.654653745
HDAC5	19.70694792	81.9288751	5.770412059	2.76E-06	0.000138751	4.641228429
GOLGA7	53.89555443	328.1442372	5.765632881	2.80E-06	0.000140262	4.628338001
PHF14	-1.365061654	3.384056006	-5.757952198	2.86E-06	0.000142831	4.60761939
NOPCHAP1	-14.80218691	46.38015825	-5.757339851	2.87E-06	0.000142831	4.60596747
YWHAG	-155.0286671	462.0548606	-5.754415085	2.89E-06	0.000143349	4.598077131
XPO6	218.7605124	388.612439	5.75341069	2.90E-06	0.000143349	4.595367415
POTEKP	6.462150521	27.84481572	5.753373602	2.90E-06	0.000143349	4.595267358
DBF4	-49.16990742	97.88182998	-5.750745244	2.92E-06	0.000144049	4.5881762
NDUFA9	-48.04448887	223.5241985	-5.749405484	2.93E-06	0.000144148	4.584561486
RNF13	259.5495716	876.5987334	5.748404886	2.94E-06	0.000144148	4.581861786
MAST3	36.76594121	148.3325398	5.747856797	2.94E-06	0.000144148	4.580382976
EPC1	26.70247578	68.99435596	5.746785135	2.95E-06	0.000144226	4.577491465
AMPD2	143.6218926	234.6048842	5.741774261	2.99E-06	0.000145825	4.563970658
FBXO32	-27.94419076	64.88396987	-5.741091915	3.00E-06	0.000145825	4.562129402
CDKN2C	-6.933490234	18.97587642	-5.737828106	3.03E-06	0.000146803	4.553321987
AVEN	-7.623886849	28.27697656	-5.735914023	3.04E-06	0.000147232	4.548156598
CHD9	-37.24985495	136.3179674	-5.728420466	3.11E-06	0.000149984	4.527932759
HNRNPH3	43.27922318	189.2461759	5.727238712	3.12E-06	0.000150117	4.524743183
GNB1	47.16580951	267.4032348	5.725624166	3.13E-06	0.00015031	4.520385392
MED29	-18.88942044	123.7251481	-5.725058684	3.14E-06	0.00015031	4.518859086
MXD3	16.73198503	62.0151415	5.720586331	3.18E-06	0.000151836	4.506787145
CENPC	-18.77916016	70.67481499	-5.715931139	3.22E-06	0.000153456	4.494220768
ADGRE3	61.14954284	45.76270234	5.714599071	3.23E-06	0.000153624	4.49062477
SRP14	-241.1284242	2122.220088	-5.713834983	3.24E-06	0.000153624	4.488562035
C11orf68	19.12204362	94.63624443	5.709433556	3.28E-06	0.000155157	4.476679444
IER3IP1	-14.1036013	44.48026904	-5.706095991	3.31E-06	0.00015599	4.467668428
TXNL4B	13.89751055	72.39179609	5.705826131	3.31E-06	0.00015599	4.46693982
APH1A	32.87162031	108.4636237	5.703442212	3.33E-06	0.000156528	4.460503223
CHD1	-84.70876602	394.8159921	-5.702909005	3.34E-06	0.000156528	4.459063528
LOC644656	20.13746979	49.74347798	5.698534316	3.38E-06	0.000158083	4.447251124
SLC16A5	18.83133008	49.07710137	5.697320091	3.39E-06	0.000158117	4.443972371
SLC25A28	21.38412305	36.84401348	5.696490299	3.40E-06	0.000158117	4.441731663
PRC1	-6.005720313	10.74826245	-5.69529489	3.41E-06	0.000158117	4.438503617
CRK	30.47991315	107.0982511	5.695122081	3.41E-06	0.000158117	4.438036965
OSTC	-131.1982258	700.7904991	-5.69303893	3.43E-06	0.000158672	4.432411535
TUBA4A	143.761766	495.2710659	5.690646134	3.45E-06	0.000159368	4.425949711
AIMP1	-73.28227461	211.0233011	-5.687067985	3.49E-06	0.000160277	4.41628637
ARPC5	100.7968379	473.3879207	5.686963103	3.49E-06	0.000160277	4.416003112
HSPA13	-33.3008153	99.75145947	-5.684233876	3.52E-06	0.000161134	4.408632056
NGDN	-51.5292099	193.8949586	-5.680015091	3.56E-06	0.000162673	4.397237441
RNF149	293.9550143	490.6021334	5.679070641	3.57E-06	0.00016273	4.394686458
REM2	43.6798748	52.47019395	5.675647069	3.60E-06	0.000163921	4.385439005
STX3	186.4123613	206.5196361	5.672963701	3.63E-06	0.00016478	4.378190605
ANKRD10	48.88133112	239.4033721	5.661189267	3.75E-06	0.00016991	4.346381825
DYNC1LI1	34.30660039	85.84321929	5.660162007	3.76E-06	0.000170014	4.343606417
TRIM4	-50.11964902	169.3563916	-5.654852654	3.82E-06	0.000172168	4.329261194
MSRB1	405.7176246	528.6361905	5.653283036	3.83E-06	0.000172536	4.325020076
PPP4R1	166.8897605	278.5968001	5.637717105	4.00E-06	0.00017981	4.282955886
PROK2	241.9464199	164.1401629	5.626289317	4.13E-06	0.000184966	4.252068721
ZNF33B	-4.59844375	14.34476294	-5.624502326	4.15E-06	0.000184966	4.247238401
ARHGEF18	-214.1121185	691.7600957	-5.624053623	4.16E-06	0.000184966	4.246025519
NUP214	106.1680678	318.6103359	5.623822819	4.16E-06	0.000184966	4.245401635
USP4	85.18693945	424.2847721	5.623619588	4.17E-06	0.000184966	4.24485228
NARF	69.44731452	205.7831351	5.618449568	4.23E-06	0.000187245	4.230876692
TECPR2	35.53113848	47.48757915	5.612879954	4.29E-06	0.000189766	4.215819897
SYF2	34.15700547	68.80922393	5.61147865	4.31E-06	0.000190091	4.212031469
HAPSTR1	51.98328971	76.5770063	5.606227188	4.37E-06	0.000192481	4.197833546
ACTR3	303.9346563	1461.684927	5.605250574	4.39E-06	0.000192584	4.195193057
TMCO6	20.04591003	91.49657456	5.604183718	4.40E-06	0.000192736	4.192308543
TXNDC11	-9.27324375	37.9879873	-5.597711244	4.48E-06	0.000195831	4.174807776
SVIL	77.1709332	174.2914973	5.593270605	4.53E-06	0.000197847	4.162800044
RSF1	-20.24445286	54.16796797	-5.585764355	4.63E-06	0.000201609	4.142501294
MRPS15	-15.81536087	68.10138188	-5.583901382	4.66E-06	0.000202223	4.137463079
ADPRM	-75.81018555	136.6968915	-5.580343308	4.70E-06	0.000203736	4.127840336
TTC17	49.81060794	244.1591802	5.579690283	4.71E-06	0.000203736	4.126074202
MAP3K5	58.76479746	230.2695277	5.577061676	4.75E-06	0.000204797	4.118964879
GALNT2	-11.07524766	38.06959092	-5.574778482	4.78E-06	0.000205667	4.112789586
CD83	-279.8379602	279.9727019	-5.573889002	4.79E-06	0.000205736	4.11038379
SMAD2	-56.8811207	261.3108976	-5.571986602	4.81E-06	0.000206108	4.105238246
PPIB	-231.7869932	1305.760754	-5.571712268	4.82E-06	0.000206108	4.10449623
CDC14A	-5.724117578	13.10565464	-5.568790346	4.86E-06	0.000206996	4.096592881
ANKRD37	-15.29037135	40.25213193	-5.568650403	4.86E-06	0.000206996	4.09621435
YJU2	-13.30936536	59.07940054	-5.564238421	4.92E-06	0.000209124	4.084280117
OTUD5	11.78020951	60.20101968	5.562647983	4.94E-06	0.000209612	4.079977904
PSMC3	-26.67215482	116.6361718	-5.560131984	4.98E-06	0.000210647	4.073171849
CEP63	121.8572452	246.5161822	5.552010759	5.09E-06	0.000215038	4.051201782
GFER	-13.37217988	46.72433765	-5.549589637	5.12E-06	0.000216044	4.044651638
PDZD8	-35.79839128	93.45311133	-5.547720267	5.15E-06	0.000216721	4.039594101
SHKBP1	22.80522031	69.58551016	5.543255838	5.22E-06	0.000218988	4.027515288
SDHD	-96.47609857	490.4299085	-5.542168428	5.23E-06	0.000219196	4.024573145
FCGR3B	2519.433199	2028.936908	5.538429289	5.29E-06	0.00022104	4.014456113
UNC119	28.10255	104.2597868	5.535941759	5.32E-06	0.000222122	4.007725362
ARFGEF1	13.88350671	92.10363501	5.532000278	5.38E-06	0.00022412	3.997060174
SPOP	41.75601107	209.644729	5.52854315	5.44E-06	0.000225729	3.987705245
SLC35C1	-6.425320573	23.46342632	-5.527963456	5.44E-06	0.000225729	3.986136571
TBC1D5	-32.34462747	181.440735	-5.525536038	5.48E-06	0.000226487	3.979567792
RRAGC	42.47965195	321.0767182	5.52528921	5.49E-06	0.000226487	3.978899849
NDUFC1	-70.61635013	433.6908863	-5.524343834	5.50E-06	0.00022662	3.976341541
LILRA2	156.8124388	376.7041012	5.520494613	5.56E-06	0.000228029	3.965924817
ACTR6	-19.60097292	87.10212578	-5.52037591	5.56E-06	0.000228029	3.96560358
ABL1	-15.66740234	75.76116021	-5.519931717	5.57E-06	0.000228029	3.964401484
TASP1	-11.64142292	37.29637075	-5.513048342	5.68E-06	0.000231995	3.945772718
RFC3	-14.37107272	37.71967192	-5.509837428	5.73E-06	0.00023288	3.937082478
CCL20	-416.9350563	114.8588582	-5.509323421	5.74E-06	0.00023288	3.935691309
GNB2	85.03244466	341.3170457	5.508959686	5.74E-06	0.00023288	3.934706851
DNAAF2	22.29838646	74.72453887	5.508469072	5.75E-06	0.00023288	3.933378986
RSRC2	-69.70985599	364.5291053	-5.507684318	5.76E-06	0.00023288	3.931255009
MTMR4	38.41125807	162.3523016	5.507337257	5.77E-06	0.00023288	3.930315665
FCGR2C	233.7769092	297.1766323	5.501900474	5.86E-06	0.00023598	3.915600265
TRIP12	48.41049831	332.8471209	5.497378169	5.93E-06	0.000238509	3.903359485
GLE1	11.36062409	38.41602324	5.495568976	5.96E-06	0.00023924	3.898462302
MBOAT7	128.0705747	174.2662858	5.493400789	6.00E-06	0.000240053	3.892593281
JUND	32.44038568	52.29536733	5.492929164	6.01E-06	0.000240053	3.891316634
LEMD3	-50.26171901	318.6929848	-5.486741355	6.11E-06	0.000243766	3.874566318
CREB1	29.53223594	79.65088608	5.484359953	6.15E-06	0.00024491	3.868119661
NPAT	-30.05109206	125.1814627	-5.481243432	6.21E-06	0.000246568	3.859682782
CYB5R4	87.76629036	237.8427374	5.480033443	6.23E-06	0.000246915	3.856407107
TFRC	-72.79981549	244.3553491	-5.477649529	6.27E-06	0.000248079	3.849953293
RIPK2	-11.98670234	26.23730229	-5.472650544	6.36E-06	0.000251083	3.83641947
UFC1	-113.0183897	563.5016499	-5.471536488	6.38E-06	0.000251372	3.833403295
SNRPD3	-69.71742773	415.2605525	-5.468481502	6.43E-06	0.000253035	3.825132152
RAB18	-41.03642148	154.6151919	-5.466547238	6.47E-06	0.000253798	3.819895178
ZNF511	-20.77810326	88.09595112	-5.465937195	6.48E-06	0.000253798	3.818243485
PYGL	104.9837092	179.7540123	5.465307862	6.49E-06	0.000253798	3.816539553
DAZAP1	-22.14478346	133.8039656	-5.464519146	6.50E-06	0.000253863	3.814404083
PRR13	83.18317018	805.3213115	5.462116941	6.55E-06	0.000254611	3.807899958
RNASEH1	-39.4207444	138.8908562	-5.46207982	6.55E-06	0.000254611	3.807799451
RC3H1	30.35712949	76.46114609	5.453280158	6.71E-06	0.000260466	3.783972803
CWC27	-58.8463388	262.8515986	-5.450639905	6.76E-06	0.000261893	3.776823551
GPR84	-22.69072253	14.48311362	-5.448161014	6.81E-06	0.00026321	3.770111111
PRKD3	-3.187878516	6.101308838	-5.444070248	6.89E-06	0.000265733	3.759033713
KIAA0753	9.708075911	50.62007349	5.438984953	6.99E-06	0.000269031	3.745262794
JUN	955.1007591	1344.399987	5.436227135	7.04E-06	0.000270599	3.737794457
DNAJC30	-17.49477135	64.07677378	-5.435264948	7.06E-06	0.000270809	3.735188766
RBSN	13.12230618	42.43523677	5.419920268	7.37E-06	0.000282093	3.693631758
CREB5	133.1739236	121.1013446	5.419346392	7.38E-06	0.000282093	3.692077488
BAZ2B-AS1	23.26381589	24.29623682	5.414132248	7.49E-06	0.000285704	3.677955414
TDP2	213.053554	566.1676699	5.41319082	7.51E-06	0.000285914	3.675405587
PNO1	-33.53461484	119.061789	-5.410552388	7.57E-06	0.00028618	3.668259412
MGAT4A	-93.53081706	135.301057	-5.410063125	7.58E-06	0.00028618	3.666934234
RAB11FIP1	206.6525512	431.2154913	5.409927718	7.58E-06	0.00028618	3.66656748
GOLGA4	-29.49269388	131.7985977	-5.409846811	7.58E-06	0.00028618	3.666348343
IL17RA	95.40094128	384.1947401	5.409480186	7.59E-06	0.00028618	3.665355329
MED26	18.06491921	49.34689409	5.406777018	7.65E-06	0.000287278	3.658033658
SLC39A10	-27.54259089	100.9442267	-5.406773752	7.65E-06	0.000287278	3.658024811
SESN2	27.29441172	64.36777305	5.405339432	7.68E-06	0.000287895	3.654139835
LILRB3	89.78505573	207.2776607	5.403468969	7.72E-06	0.00028871	3.649073484
CHMP2A	84.67387695	392.9712563	5.40299643	7.73E-06	0.00028871	3.647793553
OAZ2	130.8833708	245.4835275	5.400925423	7.77E-06	0.000289851	3.642183932
GNAI2	84.20058203	496.5354567	5.39865965	7.82E-06	0.000290616	3.636046689
MBNL1	14.03058138	37.59218252	5.398658283	7.82E-06	0.000290616	3.636042986
TXNL4A	-12.87802096	31.00862788	-5.395944191	7.88E-06	0.000292106	3.628691295
CA4	7.97204401	12.86091123	5.395001323	7.90E-06	0.000292106	3.626137311
AEN	-11.5210959	41.10772788	-5.394852773	7.91E-06	0.000292106	3.625734929
ARAP3	84.61653997	94.13226475	5.393984864	7.93E-06	0.000292106	3.623383977
WIPF2	27.37934199	145.2336535	5.393539606	7.94E-06	0.000292106	3.622177879
BCL10	100.6872293	142.6740311	5.388043702	8.06E-06	0.000296019	3.607290565
ATP2B1	-90.12286979	331.1504833	-5.387486709	8.07E-06	0.000296019	3.605781759
FBXO5	-3.358677474	10.95715098	-5.384232055	8.15E-06	0.000298188	3.596965331
C3orf62	7.525858333	17.39386807	5.38165438	8.21E-06	0.000299804	3.589982654
CAMK2D	-16.2906737	55.75832363	-5.379711626	8.25E-06	0.000300893	3.584719859
TAF1B	-2.93843125	7.704711816	-5.377088471	8.31E-06	0.000302564	3.577613832
SPRTN	-3.763776302	8.010023193	-5.375870051	8.34E-06	0.000303048	3.574313147
NCOR2	-72.68935156	318.1755957	-5.372751422	8.41E-06	0.000305158	3.565864743
HDAC7	12.87795169	60.47166367	5.370003955	8.48E-06	0.000306963	3.558421723
ARHGAP26	115.6187939	205.5477609	5.362417469	8.66E-06	0.000313002	3.537869129
PSMG2	-185.9298349	848.2148967	-5.354771912	8.85E-06	0.000318875	3.517155875
LMBRD1	103.2445076	532.6346104	5.354508564	8.86E-06	0.000318875	3.516442405
ABCA7	32.37604531	129.7095675	5.353154874	8.89E-06	0.000319513	3.512774937
SPNS3	-3.617963477	13.8545416	-5.344801117	9.10E-06	0.000325909	3.490142238
CD2AP	-22.3617125	105.8464627	-5.344210714	9.12E-06	0.000325909	3.488542644
RSKR	19.62540957	56.26998374	5.344176927	9.12E-06	0.000325909	3.488451104
ZNF331	-55.70403854	79.25745928	-5.331086232	9.46E-06	0.000337479	3.452983378
AATK	33.34945755	77.69772471	5.330477962	9.47E-06	0.000337479	3.451335307
HIVEP1	-8.018619206	17.05080806	-5.32620618	9.59E-06	0.000340561	3.43976109
GDAP2	-17.24120384	54.65759956	-5.32516797	9.62E-06	0.000340561	3.436948083
BEST1	27.10961549	66.83333711	5.325065241	9.62E-06	0.000340561	3.436669742
PABPN1	43.28441777	163.6285321	5.324698505	9.63E-06	0.000340561	3.435676076
PRRC2A	17.45076003	118.7725858	5.324079341	9.65E-06	0.000340561	3.43399846
RGS19	54.72728164	292.9883361	5.322879897	9.68E-06	0.000341107	3.430748576
MYL12A	-12.4381543	34.67905244	-5.319405917	9.77E-06	0.000343572	3.421335796
AP3S1	-65.68175078	594.2490185	-5.319060477	9.78E-06	0.000343572	3.420399819
COX14	-40.51819453	210.1153656	-5.31560916	9.88E-06	0.000346309	3.41104836
ZNF669	-27.86868066	60.77299146	-5.312351418	9.97E-06	0.000348879	3.402221331
CNIH1	-106.000199	509.2965279	-5.310649194	1.00E-05	0.000349938	3.397609038
NUP155	-10.31590605	27.19954033	-5.307802411	1.01E-05	0.000352131	3.389895449
ABHD13	-21.16266419	58.80253555	-5.306441393	1.01E-05	0.000352863	3.386207645
GLUL	148.3334382	152.7474903	5.302575517	1.02E-05	0.000356094	3.375732644
ULK1	26.55345755	87.76798101	5.300876177	1.03E-05	0.000357022	3.371128082
CCDC66	-5.756238802	13.59025986	-5.300124781	1.03E-05	0.000357022	3.36909208
MNAT1	-9.201273177	33.88184004	-5.299795371	1.03E-05	0.000357022	3.3681995
ATP5MK	-168.3915316	1332.26491	-5.29777004	1.04E-05	0.000358438	3.362711597
SYK	79.88968008	273.2371402	5.291428884	1.06E-05	0.000364248	3.345529285
MAP3K3	52.44132852	293.1102668	5.286241316	1.07E-05	0.000367919	3.33147268
CCDC91	-18.62995501	30.87905044	-5.285930497	1.07E-05	0.000367919	3.330630461
SMC3	-3.505779688	7.945194482	-5.285277604	1.08E-05	0.000367919	3.328861329
ZBTB43	-27.08892773	94.73745249	-5.285255902	1.08E-05	0.000367919	3.328802522
PRXL2C	-52.23553685	188.3154968	-5.284801225	1.08E-05	0.000367919	3.327570491
SH2D3C	21.11195579	70.78508032	5.281087722	1.09E-05	0.000370716	3.317508052
SGTB	-58.31406654	219.7608664	-5.280888959	1.09E-05	0.000370716	3.316969467
MIEF1	-27.6327763	108.6959369	-5.279283959	1.09E-05	0.000371757	3.312620402
RBM22	65.00179779	371.652606	5.278007768	1.10E-05	0.000372459	3.309162307
TMX2	-28.74477513	151.9435987	-5.277079202	1.10E-05	0.000372798	3.30664617
PIK3CG	19.03780469	40.51368711	5.27614788	1.10E-05	0.000373142	3.304122561
AQP9	277.2567324	243.9905049	5.274573625	1.11E-05	0.000374162	3.299856792
NDUFB11	-81.19808281	319.5970706	-5.272296566	1.12E-05	0.000375608	3.29368662
SOCS5	-6.092676172	22.86288525	-5.271999251	1.12E-05	0.000375608	3.292880982
TALDO1	496.521022	1479.784462	5.268783893	1.13E-05	0.000378163	3.284168274
TNFAIP8L1	-16.12179108	62.73478633	-5.268219806	1.13E-05	0.000378163	3.282639757
DENND3	20.77375755	26.66865049	5.26779183	1.13E-05	0.000378163	3.281480064
CEP76	10.36588555	38.71040435	5.263611203	1.14E-05	0.000381989	3.270151728
C19orf53	-56.55157031	294.1919047	-5.262373691	1.15E-05	0.000382142	3.266798411
RAP2B	-116.8413844	648.1110818	-5.261947092	1.15E-05	0.000382142	3.265642447
PIGW	-5.790982747	18.40849126	-5.26168707	1.15E-05	0.000382142	3.264937859
TULP4	-10.55710026	42.61421079	-5.258552594	1.16E-05	0.000384881	3.25644429
NLRP12	24.66250716	53.07934478	5.256630323	1.17E-05	0.000386322	3.25123546
ZNF518B	-18.6741362	83.10154272	-5.253719885	1.18E-05	0.000388848	3.24334897
OPA1	-19.15391289	82.63050737	-5.25030145	1.19E-05	0.000391233	3.234085953
RABGGTB	-43.01705586	192.5090505	-5.250004064	1.19E-05	0.000391233	3.233280117
NADK	39.2105224	61.28797734	5.249373659	1.19E-05	0.000391233	3.231571896
NDUFAB1	-131.9493642	693.4276205	-5.249192888	1.19E-05	0.000391233	3.231082055
MBIP	-6.3210125	26.00297627	-5.246896918	1.20E-05	0.000393118	3.224860615
JAGN1	-32.58643828	164.8816871	-5.245797688	1.20E-05	0.000393687	3.221882006
NFYA	14.3722763	41.57592632	5.245028641	1.20E-05	0.000393759	3.219798106
STARD10	18.21203281	39.6482063	5.24456675	1.21E-05	0.000393759	3.21854651
GCNA	16.8927987	55.18392153	5.236966908	1.23E-05	0.000401599	3.197953118
YTHDF2	-77.98483281	402.8482699	-5.234661436	1.24E-05	0.000403343	3.191705973
KLF6	913.6794538	2135.455376	5.234264465	1.24E-05	0.000403343	3.190630299
SNX11	22.07688483	83.06193096	5.23320273	1.25E-05	0.00040389	3.187753315
CYB561D1	23.63126289	137.0146905	5.23206991	1.25E-05	0.000404521	3.184683718
SMURF1	-12.44296016	34.19044414	-5.230460142	1.25E-05	0.000405276	3.18032174
RGS1	-47.5943737	56.17238174	-5.230171741	1.26E-05	0.000405276	3.179540264
CNOT2	-42.82272578	286.5263069	-5.22967905	1.26E-05	0.000405276	3.178205223
RHOB	5.376258203	11.62169346	5.228182508	1.26E-05	0.000406328	3.174150065
CITED2	152.5244044	308.0103134	5.224939157	1.27E-05	0.000409387	3.165361623
ALOX5	19.40174883	43.94214849	5.22396264	1.28E-05	0.000409853	3.162715582
FRAT2	272.5146842	331.690261	5.221658652	1.29E-05	0.000411528	3.156472541
RNMT	-22.70899017	91.50613374	-5.221369773	1.29E-05	0.000411528	3.155689777
KRTCAP2	-103.9759583	523.2319983	-5.220326286	1.29E-05	0.000411926	3.152862283
PSMB7	-72.21016406	372.5592927	-5.219422397	1.29E-05	0.000411926	3.150413053
SHOC2	48.17397669	261.2863145	5.219320794	1.29E-05	0.000411926	3.150137747
MTAP	-3.058238802	9.008339063	-5.217247958	1.30E-05	0.000413673	3.144521085
MRPS7	-25.46463411	122.3916179	-5.20994819	1.33E-05	0.000421573	3.124741421
MRPL48	-22.36874531	98.91454438	-5.208376036	1.33E-05	0.000422767	3.120481498
LCP1	275.886604	1604.516479	5.204269524	1.35E-05	0.000426996	3.109354519
C8orf82	-10.38478522	44.46774927	-5.201093727	1.36E-05	0.000430142	3.100749464
JADE1	37.57580938	208.0086615	5.200031196	1.37E-05	0.000430747	3.097870471
SIK3	-7.81318151	13.40995313	-5.195745975	1.38E-05	0.000435277	3.086259471
CXCR2	888.8726873	587.8877387	5.194840442	1.39E-05	0.000435699	3.083805904
BIN2	98.47892109	659.5464077	5.187805355	1.41E-05	0.000443698	3.064744324
HIBADH	-18.43876667	60.46692061	-5.185953973	1.42E-05	0.000445313	3.05972806
PSMA3	-72.00379961	410.2299222	-5.185225459	1.42E-05	0.000445527	3.057754178
NUP98	13.36662865	36.98244795	5.181200609	1.44E-05	0.000449825	3.04684908
SLC2A6	-58.6293651	161.5500418	-5.180596015	1.44E-05	0.000449825	3.04521098
COX7C	-360.9177089	1849.804689	-5.180140615	1.45E-05	0.000449825	3.04397711
GMCL1	32.31650918	127.4035246	5.17913858	1.45E-05	0.000450391	3.041262184
GLT1D1	143.39449	185.8569225	5.16848041	1.49E-05	0.00046336	3.012385328
ZCCHC10	-28.04900436	67.8669604	-5.165530127	1.51E-05	0.000466492	3.004392124
TSEN34	103.3069423	206.5295606	5.161647641	1.52E-05	0.000470252	2.99387343
FLOT2	48.08410052	204.915442	5.161570385	1.52E-05	0.000470252	2.993664124
ITGA5	18.77753965	84.75156328	5.158800068	1.53E-05	0.000473195	2.98615869
UBXN2B	51.41302155	153.7511005	5.156621605	1.54E-05	0.000475367	2.980256782
HSPA5	279.8518229	1066.051979	5.149549339	1.57E-05	0.00048416	2.961096904
GPI	-61.15653294	305.0014469	-5.14656891	1.59E-05	0.000487481	2.953022626
CAPN15	-13.94343529	32.25688901	-5.143831227	1.60E-05	0.000490491	2.945606062
NDUFS7	-23.49642695	122.05545	-5.143032426	1.60E-05	0.000490841	2.943442076
NR3C2	-30.79850768	77.99115771	-5.140293277	1.62E-05	0.000493876	2.936021659
HNRNPU	110.5989772	673.8418924	5.139205727	1.62E-05	0.000494631	2.933075486
TNFRSF10C	86.64707292	54.22097856	5.136752631	1.63E-05	0.00049675	2.926430107
ABTB1	34.46330182	39.61826553	5.136488206	1.63E-05	0.00049675	2.925713791
H4C5	4.55531263	14.56249712	5.135696138	1.64E-05	0.00049675	2.923568117
TPP2	14.4548763	41.02965166	5.135516806	1.64E-05	0.00049675	2.923082316
MMGT1	-51.53296536	248.3999446	-5.134059707	1.64E-05	0.000498032	2.919135132
H2AC14	23.86212031	52.05007632	5.133385182	1.65E-05	0.000498222	2.917307896
TRIM33	62.31852474	439.3112767	5.126722081	1.68E-05	0.00050687	2.899258413
ZNF330	-48.45353255	248.051814	-5.124891386	1.69E-05	0.000508715	2.894299406
POLR1C	-10.68325742	39.98075381	-5.120126002	1.71E-05	0.000514795	2.881391102
POLRMT	-13.40139805	51.54896279	-5.117505847	1.72E-05	0.000517818	2.874293862
CCDC88B	31.5798474	141.0877704	5.115137216	1.73E-05	0.000520493	2.867878015
TMEM126A	-77.99980143	400.1478368	-5.111714557	1.75E-05	0.000524734	2.858607305
KHDRBS1	-103.4466645	553.1576833	-5.110501853	1.76E-05	0.000525737	2.855322584
SPIN4	-12.96790872	28.105196	-5.109504356	1.76E-05	0.000526424	2.85262079
KRT23	134.4870355	79.91001626	5.107203222	1.77E-05	0.000529048	2.846388057
RUNX1-IT1	33.85366836	118.4101615	5.105110435	1.78E-05	0.000531374	2.840719719
DTD2	-2.173070313	7.403127002	-5.10151424	1.80E-05	0.000535971	2.830979551
ZNF555	-5.271028125	12.13878076	-5.100490997	1.81E-05	0.000536716	2.828208173
ATP6V1A	26.50919993	55.39750864	5.097584743	1.82E-05	0.000540313	2.820336897
CBFB	-72.54150514	386.7227761	-5.095694252	1.83E-05	0.000542386	2.815216783
SLC38A6	-6.889408073	20.59024019	-5.094025084	1.84E-05	0.000544129	2.810696141
TRAF6	-27.56548223	74.41650537	-5.092457163	1.85E-05	0.000545211	2.806449756
RESF1	372.1384766	948.3593878	5.092266755	1.85E-05	0.000545211	2.805934079
HMGN2	-249.1684711	2276.206253	-5.090475742	1.86E-05	0.000547154	2.801083553
KIAA1586	-3.039774219	7.422659229	-5.088698427	1.87E-05	0.000549084	2.796270186
MEX3C	19.27897721	19.40643979	5.083420199	1.90E-05	0.000556468	2.781975902
MAP7D1	46.67970143	287.1740072	5.082463439	1.90E-05	0.000557148	2.779384899
FBXO34	-37.76762897	194.5495939	-5.073618319	1.95E-05	0.00057033	2.75543226
DCK	-46.35066003	183.7491182	-5.06939522	1.97E-05	0.000576293	2.74399663
PCGF5	-33.91596211	185.1813316	-5.068010206	1.98E-05	0.000577656	2.740246264
AFG2A	-4.64824974	10.18530137	-5.067515005	1.98E-05	0.000577656	2.73890536
ASF1B	15.60665977	35.8633354	5.06307946	2.01E-05	0.000583701	2.726895024
TSC22D2	-53.95865443	227.3238181	-5.06277298	2.01E-05	0.000583701	2.72606517
DCTN3	-63.52962187	400.6129271	-5.062209799	2.01E-05	0.000583777	2.724540252
ANGEL2	-2.75618724	7.984747168	-5.060597013	2.02E-05	0.000585578	2.720173369
CALCOCO1	21.67922279	93.09385933	5.056654937	2.04E-05	0.000591242	2.709499787
NBR1	-1.253119531	5.129738281	-5.053433032	2.06E-05	0.000595755	2.700776398
LOC399900	49.09302559	53.70739819	5.050294766	2.08E-05	0.000599568	2.692279685
RCN3	8.718301953	28.3740814	5.050134956	2.08E-05	0.000599568	2.691847015
SLC25A33	-26.94097474	82.12955654	-5.047756709	2.10E-05	0.000602719	2.685408178
PPP2R1B	-14.39836823	63.54258838	-5.046657553	2.10E-05	0.000603627	2.682432381
RCC1L	-3.567163151	11.19494121	-5.045487215	2.11E-05	0.000603627	2.679263899
ING4	19.66998724	115.629877	5.045458169	2.11E-05	0.000603627	2.679185265
DDX20	-32.33121302	90.35525107	-5.045177473	2.11E-05	0.000603627	2.678425334
KRCC1	96.40169622	488.5404412	5.043959188	2.12E-05	0.000604831	2.675127088
RIOK1	-12.00730052	63.96650693	-5.041686141	2.13E-05	0.000607838	2.668973395
RBM19	-5.029935221	15.50990278	-5.036200734	2.17E-05	0.000616397	2.654123566
IGF2R	194.7811613	361.4651653	5.029357358	2.21E-05	0.000627467	2.635598542
YEATS4	-12.39137344	26.5665082	-5.027139537	2.22E-05	0.000630492	2.629595152
RXRB	22.72378893	142.4159659	5.024418468	2.24E-05	0.000634428	2.622229695
PLPPR2	15.61279518	41.95101348	5.023741547	2.24E-05	0.000634735	2.620397421
QPCT	229.1503639	395.4942565	5.020599932	2.26E-05	0.000639456	2.611893916
TMEM165	36.1855278	151.8367521	5.019872384	2.27E-05	0.000639859	2.609924675
DNAJC11	10.70960195	41.4933292	5.018663192	2.27E-05	0.00064113	2.606651812
WDR7	-26.67253001	106.088369	-5.015314404	2.30E-05	0.000646278	2.597588002
GCA	460.9285944	616.7746182	5.00983695	2.33E-05	0.000655375	2.582763414
LINC01278	-7.905354818	29.29552524	-5.006669664	2.35E-05	0.000660303	2.574191612
MN1	-2.206290495	6.221846338	-4.997413763	2.41E-05	0.000676744	2.549143474
MAFB	-519.1813086	635.7276842	-4.99679118	2.42E-05	0.000676979	2.547458742
CYP4F3	181.9654922	99.74677544	4.994035723	2.44E-05	0.000681285	2.540002505
UBE4B	8.765469076	23.51593179	4.99227948	2.45E-05	0.00068369	2.535250246
LYST	15.13771302	23.66604883	4.991786422	2.45E-05	0.00068369	2.533916086
ARMCX1	-4.792754688	12.40822456	-4.989105616	2.47E-05	0.00068678	2.52666225
MED4	-30.17908301	128.6217875	-4.988927453	2.47E-05	0.00068678	2.526180175
GINS2	6.399012891	25.09606938	4.988693966	2.47E-05	0.00068678	2.525548407
MNDA	1237.711371	2402.538072	4.983004459	2.51E-05	0.000696127	2.510154291
EFL1	-15.46002174	67.00951753	-4.982893525	2.52E-05	0.000696127	2.509854146
ZBTB5	-29.18620898	104.8917332	-4.981809576	2.52E-05	0.000697283	2.506921417
ARPP19	-12.15549427	40.57060557	-4.981082086	2.53E-05	0.000697744	2.504953142
CPSF7	23.90821589	174.1564841	4.979445043	2.54E-05	0.000699993	2.500524072
UBE3B	15.4720487	90.45877402	4.978609525	2.55E-05	0.000700671	2.498263586
SLC6A6	12.79036751	17.53356318	4.977947097	2.55E-05	0.000700867	2.496471404
ELL	22.86988672	35.80317671	4.977530327	2.55E-05	0.000700867	2.495343855
AVIL	24.38263672	29.41870947	4.976824012	2.56E-05	0.000701295	2.493432964
PBX2	51.55922943	100.6937555	4.975953128	2.56E-05	0.00070205	2.491076867
VPS8	3.341881641	7.697396533	4.974621382	2.57E-05	0.000703716	2.487473995
CCNJ	-9.304048698	26.75056313	-4.972243026	2.59E-05	0.000707465	2.48103979
TMEM150B	2.211557487	11.23020547	4.970764697	2.60E-05	0.000709439	2.477040534
SLC15A4	80.40756927	236.4775724	4.967696023	2.62E-05	0.000714604	2.468739217
NRL	-3.309385286	14.41547983	-4.966943292	2.63E-05	0.000715142	2.466702992
TTR	7.686632617	23.4077771	4.966401768	2.63E-05	0.000715257	2.465238116
CNOT11	33.13209596	203.3871905	4.963689485	2.65E-05	0.000719748	2.457901272
CEBPB	1053.033136	2113.579631	4.962798229	2.66E-05	0.000720333	2.45549044
AFTPH	31.6683097	179.3543982	4.96215076	2.67E-05	0.000720333	2.453739063
UIMC1	43.18830534	185.3243346	4.961953731	2.67E-05	0.000720333	2.453206111
SKAP2	55.30199245	144.5454127	4.958898306	2.69E-05	0.000725016	2.444941522
USO1	28.0736694	125.2150616	4.958684924	2.69E-05	0.000725016	2.444364359
PABIR1	-16.1331569	72.00101309	-4.956878807	2.71E-05	0.000727722	2.439479172
BRWD3	30.27046966	111.6061459	4.948576508	2.77E-05	0.000743886	2.417024542
RBM12B	-9.821104818	32.18235039	-4.947973026	2.77E-05	0.000744147	2.415392441
FAM209B	7.964183073	32.32115459	4.946442701	2.79E-05	0.000746328	2.411253775
DGAT2	62.55396497	66.58238755	4.945976145	2.79E-05	0.000746328	2.40999202
NCF4	140.7492445	206.9794763	4.936148034	2.87E-05	0.000766185	2.383414676
CWC25	35.18138529	115.4929289	4.933820307	2.89E-05	0.000770179	2.377120509
APPBP2	-14.42832943	108.3938034	-4.932822632	2.89E-05	0.00077131	2.37442286
GABARAPL2	155.2094893	961.4791846	4.928386634	2.93E-05	0.000779937	2.362428652
MOB3A	88.68342044	298.4002936	4.927590244	2.94E-05	0.000780643	2.360275423
PPIL4	-24.57674635	76.33003672	-4.927067505	2.94E-05	0.000780752	2.358862086
FGFBP3	-3.852836979	7.729714844	-4.925620574	2.95E-05	0.00078289	2.354950056
SIMC1	-8.941116536	37.44251436	-4.923978684	2.97E-05	0.00078488	2.350511013
UPRT	-12.86306029	71.76030791	-4.922729293	2.98E-05	0.00078488	2.347133207
RNF44	46.76564974	385.1353342	4.922617468	2.98E-05	0.00078488	2.346830885
USP39	10.07562643	88.6082936	4.922496451	2.98E-05	0.00078488	2.346503712
KATNBL1	11.27467891	25.8731123	4.922362465	2.98E-05	0.00078488	2.346141475
ARL4C	-308.1782647	929.4136256	-4.920958073	2.99E-05	0.000786943	2.342344706
EDRF1	-10.53192513	21.56954053	-4.917967558	3.02E-05	0.000792536	2.33426011
KCTD5	-25.50475456	94.41864536	-4.913867666	3.05E-05	0.000800658	2.323176972
LHPP	-10.02335254	36.20334004	-4.910250791	3.08E-05	0.000807638	2.313400112
KANSL2	-43.60041185	160.0089118	-4.909842305	3.09E-05	0.000807638	2.312295958
B3GALT6	-28.25571914	125.7131278	-4.908723146	3.10E-05	0.000809078	2.309270855
RNF169	-31.71130677	181.0864671	-4.90827635	3.10E-05	0.000809078	2.308063173
VNN2	434.833796	502.5509234	4.90635471	3.12E-05	0.000812394	2.302869106
RBM12	-47.9516056	297.7428059	-4.905345529	3.13E-05	0.000813638	2.300141414
PDHB	-43.27869271	198.1612543	-4.903520794	3.14E-05	0.000815155	2.295209488
TMCO1	-24.35222109	155.4122817	-4.903121196	3.15E-05	0.000815155	2.294129466
EIF4G3	-8.245346745	17.35440293	-4.902949452	3.15E-05	0.000815155	2.29366528
TRA2A	57.03151055	328.1431851	4.902830999	3.15E-05	0.000815155	2.293345132
PAIP2	2.717886979	8.678203271	4.901304116	3.16E-05	0.00081752	2.289218392
ATP1B3	-86.16608945	356.6024956	-4.900611842	3.17E-05	0.00081752	2.287347398
ARL8B	-94.72771816	434.6816959	-4.900417263	3.17E-05	0.00081752	2.286821517
GOLM2	15.6909931	45.78720581	4.899297003	3.18E-05	0.000818763	2.283793867
NDEL1	67.52114082	167.5484857	4.89895808	3.18E-05	0.000818763	2.282877891
METTL13	13.56981406	56.47844111	4.895700548	3.21E-05	0.000825222	2.27407432
PCYOX1	-8.074014453	28.26884927	-4.89224784	3.24E-05	0.000832189	2.264743763
ATAD1	-27.92723997	166.306975	-4.89104815	3.26E-05	0.000833925	2.261501852
PLBD2	-15.12461654	42.70502188	-4.890437209	3.26E-05	0.000834287	2.259850934
MGAM	252.2561486	157.785832	4.88526529	3.31E-05	0.000845404	2.245875738
ANXA7	-47.32834857	275.5274063	-4.883726593	3.32E-05	0.000847978	2.241718198
GTF2A1	15.82097324	48.84454087	4.883050267	3.33E-05	0.000848344	2.239890807
SSBP1	-34.38001589	95.06380957	-4.882664204	3.33E-05	0.000848344	2.238847696
DNMBP	-12.34959902	38.51191411	-4.880989887	3.35E-05	0.000851255	2.234323906
UROD	-32.50943568	188.172962	-4.878468927	3.37E-05	0.00085621	2.227512828
PPP1R18	173.8979491	945.8369146	4.877648235	3.38E-05	0.000857095	2.225295558
CLSTN1	-21.65894941	110.6705039	-4.876579812	3.39E-05	0.00085858	2.222409036
S100PBP	37.34242266	191.5387252	4.875096154	3.40E-05	0.000861071	2.218400773
KIAA0319L	19.72701836	81.08286655	4.872069269	3.43E-05	0.000867319	2.210223612
ISCA2	-46.80722865	186.7715591	-4.86561745	3.50E-05	0.000881547	2.192795327
AGER	13.10481608	37.09340508	4.86537122	3.50E-05	0.000881547	2.192130223
CLINT1	19.86072656	101.8043227	4.86463217	3.51E-05	0.000882265	2.19013396
NIBAN1	268.6594115	310.0734199	4.86142333	3.54E-05	0.000889125	2.181466772
ANHX	17.23323522	57.89220913	4.860642046	3.55E-05	0.000889957	2.179356568
MRPL20	-58.31298034	376.492659	-4.858604154	3.57E-05	0.000893938	2.173852471
UBR4	4.099791146	7.682860596	4.858061483	3.57E-05	0.000894178	2.172386816
DNAJA1	106.9626181	392.8875925	4.856499857	3.59E-05	0.000896981	2.168169224
YPEL3	189.0669758	433.0513986	4.852147695	3.63E-05	0.000906571	2.15641564
ACTN1	304.6119003	785.8883104	4.851818757	3.63E-05	0.000906571	2.155527335
EGLN1	63.05144193	93.48194004	4.845237519	3.70E-05	0.000922316	2.137755642
AGGF1	15.8068	76.93638818	4.842833945	3.73E-05	0.0009274	2.13126565
KLHL9	-14.49069583	50.82175654	-4.842056818	3.73E-05	0.000928268	2.129167355
CES2	-15.35016159	70.30777617	-4.839032057	3.77E-05	0.000934401	2.121000581
MTHFD2	-101.7849078	281.406014	-4.838824097	3.77E-05	0.000934401	2.12043911
PDE6D	-23.66955267	112.5849513	-4.838135862	3.78E-05	0.000935047	2.118580963
GTF2IP20	13.75723776	33.77593467	4.833877005	3.82E-05	0.000945115	2.107083109
PDCD4	-16.16068477	23.39342139	-4.832549982	3.84E-05	0.000945241	2.10350066
RPL36A	52.32813835	104.4598456	4.831739447	3.84E-05	0.000945241	2.10131257
IRF1-AS1	56.53465833	134.9972453	4.831687744	3.85E-05	0.000945241	2.101172997
STAT3	121.1201551	475.0846314	4.831552446	3.85E-05	0.000945241	2.100807756
EPHA4	-19.40987773	36.06500049	-4.83137988	3.85E-05	0.000945241	2.10034191
EPB41L4A-AS1	-124.4093686	376.6205506	-4.831191929	3.85E-05	0.000945241	2.099834532
CBR4	16.08008034	53.64950879	4.827609412	3.89E-05	0.000953617	2.090163802
LOC285847	-9.441563802	28.65021426	-4.824947764	3.92E-05	0.000959587	2.082979304
BIRC3	-65.36086458	139.1208118	-4.823953704	3.93E-05	0.000961088	2.080296163
RBBP5	8.734565234	39.72735571	4.821373916	3.96E-05	0.000966736	2.073333102
FAM53C	125.8023939	264.0759262	4.820680903	3.97E-05	0.000966736	2.07146266
BRD1	-35.92558776	185.0933225	-4.820558282	3.97E-05	0.000966736	2.071131708
RAB24	129.4360464	383.4086066	4.819592655	3.98E-05	0.000967876	2.068525528
GAS5	-4.089170833	18.8391084	-4.8192697	3.98E-05	0.000967876	2.0676539
NGRN	-31.99159128	178.8891988	-4.816820037	4.01E-05	0.000972311	2.061042634
SRPK2	29.61708249	81.57906279	4.816330032	4.01E-05	0.000972311	2.059720224
FAM8A1	188.7445141	462.556079	4.816163304	4.02E-05	0.000972311	2.059270267
EEF1E1	-29.05773542	128.4213865	-4.815605308	4.02E-05	0.000972311	2.057764384
STAMBPL1	-3.128750326	7.900713525	-4.815473091	4.02E-05	0.000972311	2.057407569
RWDD2A	-7.403205859	16.43308994	-4.815046641	4.03E-05	0.000972311	2.056256705
RRS1	-47.32724167	172.4201299	-4.813390556	4.05E-05	0.00097566	2.051787514
SMARCC2	26.61222747	48.76810889	4.811769881	4.07E-05	0.000978866	2.047414023
SLIRP	-64.33419076	346.0775037	-4.811361565	4.07E-05	0.000978866	2.046312177
HSF1	-7.859589648	41.61487734	-4.809853332	4.09E-05	0.000980666	2.042242272
ZNF443	-18.59836237	65.7264791	-4.809849547	4.09E-05	0.000980666	2.042232058
LSM8	-61.3687931	362.1900713	-4.806791496	4.12E-05	0.000987164	2.033980403
UPF1	10.79435234	44.56911016	4.806410575	4.13E-05	0.000987164	2.032952582
SKA2	-51.78336549	204.0298242	-4.80621296	4.13E-05	0.000987164	2.032419373
TIMM9	-23.02145781	108.0488813	-4.805440413	4.14E-05	0.000987408	2.03033488
COMMD1	-39.89385482	126.0549798	-4.805272842	4.14E-05	0.000987408	2.029882743
ARRB2	57.75253229	301.7618956	4.804744073	4.15E-05	0.000987694	2.028456038
CD28	-38.41118359	83.01335049	-4.79741149	4.23E-05	0.001007014	2.008673079
RABGEF1	21.15095749	46.77959565	4.796336852	4.25E-05	0.001008853	2.005774002
SMCHD1	267.0901688	494.7900727	4.795350991	4.26E-05	0.001010444	2.003114474
CA11	-7.528947917	24.64313828	-4.794452814	4.27E-05	0.00101179	2.000691536
SRFBP1	-5.519768229	18.56993018	-4.790732951	4.31E-05	0.001021188	1.990657239
ATXN1L	-26.48197643	151.523746	-4.789281885	4.33E-05	0.001024138	1.986743209
ATP8A1	-27.36017813	31.28850259	-4.786102843	4.37E-05	0.001032086	1.97816863
ZYX	36.47901152	140.5057648	4.785339334	4.38E-05	0.001033077	1.976109363
ZNF180	-4.653620833	17.78697803	-4.784464985	4.39E-05	0.001034391	1.973751187
NHSL2	2.572487305	7.969978369	4.7835331	4.40E-05	0.001035876	1.97123788
DDX39A	-61.13229141	383.1962806	-4.779201791	4.45E-05	0.001047298	1.959556919
ZNF680	-8.021043099	24.65274805	-4.778651772	4.46E-05	0.001047682	1.958073667
RBMXL1	-23.94093581	81.553552	-4.775089754	4.51E-05	0.001056955	1.94846829
MANBA	31.62925443	155.6367638	4.772617913	4.54E-05	0.001063057	1.941803121
IL10RA	-253.8495219	1090.206528	-4.770720051	4.56E-05	0.001067476	1.936685891
PXN	33.41004798	169.0723194	4.768042789	4.60E-05	0.001073345	1.929467509
SEC31A	-83.63953229	609.698615	-4.767929693	4.60E-05	0.001073345	1.929162592
SOCS6	-0.91235319	3.891832764	-4.764735446	4.64E-05	0.001080895	1.920550892
SEC14L1	231.2414965	311.0660414	4.764596769	4.64E-05	0.001080895	1.920177033
CSF2RB	630.7873788	879.7122405	4.762445189	4.67E-05	0.001086163	1.91437672
FUT7	11.36559102	23.20217378	4.761711389	4.68E-05	0.001086163	1.912398578
TSHZ1	-47.12731354	191.717622	-4.761616731	4.68E-05	0.001086163	1.912143404
POP4	-57.42206706	300.121161	-4.760694258	4.69E-05	0.001087712	1.909656695
ZNF689	-23.76684701	84.64365645	-4.760044529	4.70E-05	0.001088432	1.907905253
MAPK3	28.48574492	133.655508	4.755920273	4.76E-05	0.001099813	1.896788277
ICAM3	389.9412559	1131.493656	4.753663926	4.79E-05	0.00110551	1.890706702
PLCB2	22.66448242	124.5726377	4.747757976	4.87E-05	0.001122663	1.874789733
DEF6	15.15486563	100.2079624	4.744262728	4.91E-05	0.001132405	1.865370781
TMEM154	275.0056397	417.3534886	4.743391974	4.93E-05	0.001133864	1.863024399
APAF1	107.164443	311.8733326	4.74297424	4.93E-05	0.001133886	1.861898768
APPL1	-13.99400755	69.75598384	-4.742039423	4.94E-05	0.001135553	1.859379835
CENPB	-5.490569141	23.67944502	-4.736985767	5.01E-05	0.001149172	1.845763329
GNG10	503.8070798	814.0346136	4.736923739	5.02E-05	0.001149172	1.845596212
DPH3	54.34358561	122.4669583	4.736556555	5.02E-05	0.001149172	1.84460694
FBXL20	20.04376927	135.5343354	4.731464597	5.09E-05	0.001164351	1.830888983
ERGIC1	47.60879089	141.4478928	4.730113151	5.11E-05	0.001167432	1.8272484
SINHCAF	-34.20183919	170.733091	-4.725899711	5.17E-05	0.00117909	1.815898811
CWC15	-69.90974596	472.5512688	-4.725751703	5.17E-05	0.00117909	1.815500146
ANKRD49	-40.57537396	246.126365	-4.721433101	5.24E-05	0.001192082	1.803868502
NIP7	-18.65018789	88.78322002	-4.720058468	5.26E-05	0.00119532	1.800166342
ARHGAP5	-3.602358398	8.49623208	-4.717252426	5.30E-05	0.001203384	1.792609494
RIT1	63.01855742	146.7646574	4.711180966	5.39E-05	0.001222635	1.776260426
UQCR10	-73.42142201	606.9486345	-4.709519322	5.42E-05	0.001226655	1.771786417
CEACAM4	12.47093581	39.37597217	4.709186504	5.42E-05	0.001226655	1.770890321
TRIM21	49.97477819	125.937316	4.708795156	5.43E-05	0.001226655	1.769836644
ZBTB3	-8.550526042	24.15367612	-4.707785799	5.44E-05	0.001228738	1.767119068
DTNBP1	-19.20595859	106.0340057	-4.705109076	5.48E-05	0.001235901	1.759912631
MAK16	-16.72955677	79.80264482	-4.704686718	5.49E-05	0.001235901	1.758775579
TBC1D1	18.01408392	42.25969243	4.704501888	5.49E-05	0.001235901	1.758277991
PCGF6	11.33888691	59.15645225	4.702486846	5.52E-05	0.001240404	1.752853371
SAMD8	-24.96150638	118.7556985	-4.70240026	5.52E-05	0.001240404	1.75262028
MARK2	14.23033516	60.72292119	4.701864484	5.53E-05	0.001240872	1.751177987
MORN2	-6.364982292	16.66632114	-4.699981824	5.56E-05	0.001244708	1.746110073
WIPF1	106.6294753	323.3188773	4.699961606	5.56E-05	0.001244708	1.746055649
INTS3	22.66480807	160.0583004	4.698996721	5.58E-05	0.001245767	1.743458378
RHOH	-108.0612236	310.5594114	-4.698859161	5.58E-05	0.001245767	1.7430881
ABHD3	83.75784668	285.8276546	4.698018639	5.59E-05	0.001247309	1.740825647
FOSL2	-4.068935547	10.43459902	-4.697340775	5.60E-05	0.001248286	1.73900106
SPTLC1	-3.809096745	13.99356689	-4.695223056	5.64E-05	0.001254228	1.733301058
ZNF770	-29.62663118	140.1510215	-4.694638286	5.65E-05	0.001254228	1.731727158
MAGT1	-20.93460846	100.1720177	-4.694087038	5.65E-05	0.001254228	1.730243506
ACTR10	57.13446719	445.7565799	4.694055924	5.66E-05	0.001254228	1.730159764
MSL1	129.4650891	566.6333254	4.692516644	5.68E-05	0.001258249	1.726016988
MIF	-109.558001	435.875844	-4.690291089	5.72E-05	0.001264712	1.720027479
FAM110B	-5.81560651	13.54062427	-4.688539436	5.74E-05	0.001269524	1.715313595
SARNP	-18.21063451	134.0159989	-4.687070977	5.77E-05	0.001273346	1.711361981
ERRFI1	-4.852369466	11.20132129	-4.685532453	5.79E-05	0.001277092	1.707221979
ERGIC2	50.72977161	249.6722038	4.68467891	5.81E-05	0.001277092	1.704925261
FLJ46875	13.47091263	57.52294419	4.68455636	5.81E-05	0.001277092	1.704595504
SRP9	-161.1163504	1324.901837	-4.684446641	5.81E-05	0.001277092	1.704300278
SOCS1	-2.886696354	10.87519248	-4.681202637	5.86E-05	0.001287328	1.695571804
PIGB	46.9688112	133.1098677	4.680426864	5.88E-05	0.00128871	1.693484581
NAMPT	247.3256647	196.6643435	4.677343179	5.93E-05	0.001298458	1.685188321
ARPC4	38.52904206	420.9383287	4.67693777	5.93E-05	0.001298509	1.684097669
CCDC125	15.95367682	26.14009922	4.675456987	5.96E-05	0.001302476	1.680114091
SLC22A15	50.85138971	111.201788	4.670619422	6.04E-05	0.00131879	1.667101245
CCN3	3.412075	8.757020801	4.667964283	6.08E-05	0.001326532	1.659959745
FAU	-338.9108884	3840.20246	-4.667748092	6.09E-05	0.001326532	1.659378281
GPATCH2	-9.245464453	37.10886841	-4.666751873	6.10E-05	0.001328787	1.656698908
CXCL10	-48.10178841	60.02240498	-4.666057158	6.12E-05	0.001329925	1.654830481
BCKDHB	-11.55998021	31.77349541	-4.664016716	6.15E-05	0.001336088	1.649342951
LRIF1	30.14056328	91.99491143	4.66316488	6.17E-05	0.001337823	1.647052127
TRIB1	328.1662807	362.3739787	4.661345138	6.20E-05	0.001343195	1.642158511
SLC44A2	58.83821615	145.9254269	4.659923544	6.22E-05	0.001347088	1.638335756
FXN	-11.24795065	40.12794668	-4.655809646	6.29E-05	0.001361212	1.627274058
NUTM2B	4.696208724	23.93191943	4.654217673	6.32E-05	0.001365811	1.622993798
BASP1	749.7779559	826.1749469	4.652800974	6.35E-05	0.001369173	1.619184945
ALG14	-6.92740293	22.62331138	-4.65256721	6.35E-05	0.001369173	1.618556475
NSMCE1-DT	4.604296875	21.08486953	4.649936097	6.40E-05	0.001377804	1.611483065
RUFY3	-3.020365495	10.25010928	-4.648912368	6.42E-05	0.001380269	1.608731041
GTPBP8	-31.85598385	176.0553831	-4.648506465	6.42E-05	0.001380352	1.607639899
KLHL20	-15.10178457	46.11841914	-4.645705426	6.47E-05	0.001389718	1.60011053
DHRS3	-19.83236276	50.94038867	-4.644663857	6.49E-05	0.001392278	1.597310878
PNRC2	-102.2309454	755.7534824	-4.644229588	6.50E-05	0.001392477	1.596143623
PRKD2	35.42435885	125.6500641	4.640563233	6.57E-05	0.001405327	1.58628953
LASP1NB	16.54137474	33.72162969	4.639997694	6.58E-05	0.001406047	1.584769617
MAP2K6	-16.74774329	72.7479604	-4.636587498	6.64E-05	0.001418008	1.575605067
SH3BP2	18.04209141	91.71882344	4.632935703	6.71E-05	0.001431038	1.565792229
ABI2	12.38012122	49.42011357	4.631169781	6.74E-05	0.001436591	1.56104734
ST20	17.3229931	50.37235732	4.630680933	6.75E-05	0.001437025	1.559733887
EMSY	-3.675560286	12.03526118	-4.629600844	6.77E-05	0.00143984	1.556831935
KCNJ15	204.7034509	116.5335319	4.628383329	6.80E-05	0.001443216	1.553560859
DNAJC7	-31.77240898	129.7923065	-4.627664772	6.81E-05	0.001444584	1.551630379
UNC13D	14.00588919	73.66576646	4.624515742	6.87E-05	0.001455818	1.543170647
RGS2	1830.418895	2853.973862	4.624136126	6.88E-05	0.00145582	1.542150877
LCLAT1	-51.25328008	106.9919544	-4.623684533	6.89E-05	0.001456118	1.54093777
HMGN4	128.9598634	798.577513	4.620924017	6.94E-05	0.001465851	1.533522579
HSPA6	93.78567539	128.1726108	4.619582985	6.97E-05	0.001467603	1.52992057
YES1	-9.021382422	21.29866553	-4.619542097	6.97E-05	0.001467603	1.529810746
SUGT1	-58.99592096	382.8839804	-4.619364845	6.97E-05	0.001467603	1.529334657
ERG28	-17.08251921	85.77746719	-4.614113628	7.07E-05	0.001487744	1.515231351
VARS1	7.180744922	34.38917593	4.612230197	7.11E-05	0.001494027	1.510173513
LOC731157	4.968845573	13.56013945	4.6105281	7.14E-05	0.001498886	1.505602883
TAX1BP1	36.592775	401.6910367	4.610317591	7.15E-05	0.001498886	1.505037618
BCL11B	-166.6360559	453.1515997	-4.609291487	7.17E-05	0.001501617	1.502282356
CASD1	-22.06301823	55.97043252	-4.608598778	7.18E-05	0.001502952	1.500422364
NOB1	-28.10265872	113.3960555	-4.605663418	7.24E-05	0.001510868	1.492541061
ECI1	-12.07394701	58.42099048	-4.605617994	7.24E-05	0.001510868	1.492419104
PHLDA1	-32.26549551	30.79859424	-4.605598086	7.24E-05	0.001510868	1.492365653
TBC1D14	43.49428464	192.9088098	4.601931993	7.32E-05	0.001524841	1.482523363
STOML2	-18.60046445	78.44967305	-4.600957496	7.34E-05	0.001527408	1.479907334
CLP1	-44.00269401	145.191231	-4.598380238	7.39E-05	0.001536846	1.472989077
TMEM14B	-119.4862292	566.141559	-4.598009188	7.40E-05	0.001536846	1.471993095
LILRA6	54.84824753	142.8549032	4.593039236	7.50E-05	0.001556615	1.458653709
ZNF34	-8.282361589	25.22317246	-4.5926935	7.51E-05	0.001556615	1.457725827
CNNM2	-6.68958776	16.75255332	-4.592292745	7.52E-05	0.001556745	1.456650297
SOD1	-131.6551292	664.3994839	-4.59025274	7.56E-05	0.001564025	1.451175625
TREML2	26.82903711	40.87466309	4.587007625	7.63E-05	0.001576642	1.442467567
TLE3	27.03988333	43.62089063	4.58563448	7.66E-05	0.001581069	1.438783083
ZNF706	-142.6764155	767.9289343	-4.58386481	7.70E-05	0.001587268	1.434034862
ZNF622	-20.87760827	119.1647936	-4.57946833	7.79E-05	0.001605231	1.422239756
PSMC3IP	13.83187852	60.58353164	4.578194011	7.82E-05	0.001609298	1.418821253
PPA1	-108.093707	484.9779434	-4.574327214	7.90E-05	0.001624349	1.408448979
CENPU	-12.25536257	24.60775098	-4.574125768	7.91E-05	0.001624349	1.407908658
LCOR	-22.3963543	107.0755008	-4.572338184	7.95E-05	0.001630806	1.403114115
PHF21A	47.23699036	150.542005	4.570552858	7.99E-05	0.001637279	1.398325903
DUS1L	-45.38472826	208.0131711	-4.565795945	8.10E-05	0.001657481	1.385569288
DYSF	97.1108944	159.1227828	4.560690527	8.21E-05	0.001679133	1.371880268
SERINC1	-121.2813275	535.6554904	-4.560416761	8.22E-05	0.001679133	1.371146293
RING1	-14.79201836	79.17695479	-4.557180405	8.29E-05	0.001691486	1.362469995
ZNF644	-5.281339974	15.30498179	-4.55706075	8.30E-05	0.001691486	1.362149233
ETF1	-38.5499556	130.0768628	-4.556105125	8.32E-05	0.001694278	1.3595875
RIPOR2	267.5358326	882.7096164	4.554420651	8.36E-05	0.001700426	1.355072143
DEPDC5	-7.892792643	36.65069434	-4.554078855	8.36E-05	0.001700426	1.354155963
UBA5	-14.95197448	65.08341416	-4.553157381	8.39E-05	0.001703075	1.351686018
MAD2L1	-6.936625911	17.67043511	-4.552213716	8.41E-05	0.001705835	1.349156672
GPN2	-10.65499798	51.70518208	-4.551568456	8.42E-05	0.001707179	1.347427196
CEACAM3	25.54638066	47.53075132	4.551145265	8.43E-05	0.001707466	1.346292948
EIF6	-32.45579818	145.3444014	-4.547676907	8.52E-05	0.001722338	1.336997564
ZNF227	-8.925677539	16.54484448	-4.544551196	8.59E-05	0.001735678	1.328621408
CDKN2D	39.71235052	130.9735906	4.543654176	8.61E-05	0.001738273	1.326217775
TSC1	15.33789629	106.8486789	4.542498162	8.64E-05	0.001742133	1.323120249
RAD52	10.99053483	34.56490664	4.542001743	8.65E-05	0.001742575	1.321790138
PTTG1IP	105.9514591	598.0514385	4.541685075	8.66E-05	0.001742575	1.320941666
IPO7	-28.89628919	151.5254662	-4.54071192	8.68E-05	0.001745558	1.318334276
LRG1	67.68231094	56.42931938	4.539230866	8.72E-05	0.001751029	1.314366227
STK40	23.38418529	58.17311504	4.538803803	8.73E-05	0.001751358	1.313222074
METAP2	-56.5418194	266.1088561	-4.537511115	8.76E-05	0.001755927	1.30975891
OSBPL11	55.03732923	162.3227827	4.535799805	8.80E-05	0.001762567	1.305174472
LNPK	-7.739358464	20.45901426	-4.531722426	8.90E-05	0.001780958	1.294252639
ZSWIM8	22.89666523	133.4446483	4.530486746	8.93E-05	0.001785324	1.290942998
ITCH	12.7277763	38.59569087	4.530013899	8.95E-05	0.001785896	1.289676562
MFSD8	50.56378177	128.9807045	4.529449973	8.96E-05	0.001786312	1.288166214
ARRDC2	-31.0694571	148.0314198	-4.529215305	8.97E-05	0.001786312	1.287537719
REPS2	58.50079193	59.42111006	4.527770845	9.00E-05	0.001791742	1.28366923
BEX5	-40.02432487	76.92418872	-4.527300503	9.01E-05	0.00179231	1.28240962
CCDC126	15.19786185	48.49449321	4.523912731	9.10E-05	0.001807538	1.273337542
CRY1	-27.08851816	105.346795	-4.522357567	9.14E-05	0.001813597	1.26917334
PIAS4	6.265661328	47.32469399	4.519416863	9.21E-05	0.001826727	1.261299749
PPFIA1	15.91500964	66.91652529	4.518469679	9.24E-05	0.001829746	1.258763884
DAZAP2	326.6871254	2689.351855	4.518001927	9.25E-05	0.001830322	1.257511617
COMMD7	-67.48142279	364.8696133	-4.515959768	9.30E-05	0.00183896	1.252044586
C1QTNF3	-2.926839844	11.37429805	-4.515550649	9.31E-05	0.001839241	1.250949386
GPRIN3	-1.403266927	4.707366016	-4.510882115	9.44E-05	0.001861515	1.238452982
COP1	50.42445983	133.5267739	4.510125942	9.46E-05	0.001863607	1.236429107
TMPO-AS1	-2.804469401	7.121594922	-4.509718736	9.47E-05	0.001863887	1.235339253
TUBA1C	275.0462491	1733.352498	4.507662507	9.52E-05	0.001872764	1.229836168
BZW2	-57.76104355	227.0027031	-4.506765997	9.55E-05	0.001875608	1.227436965
TYK2	42.95615885	287.6291245	4.505698696	9.57E-05	0.001879353	1.224580796
NDUFB4	-116.2309419	887.6240193	-4.502463769	9.66E-05	0.001893274	1.215924585
GGA2	-26.89670098	113.5860949	-4.502349144	9.66E-05	0.001893274	1.215617884
GDI1	24.19993171	169.8276798	4.500594779	9.71E-05	0.001899136	1.210923889
PTRHD1	-57.67795833	255.1861399	-4.500538646	9.71E-05	0.001899136	1.210773706
HCAR3	493.6302209	433.048697	4.49837662	9.77E-05	0.001908754	1.204989391
ZNF432	-19.63179063	68.99330444	-4.496830609	9.81E-05	0.001913565	1.200853449
HLA-C	848.8016931	6246.559903	4.496773838	9.82E-05	0.001913565	1.200701575
JARID2	27.82539622	178.1081798	4.495975027	9.84E-05	0.001915963	1.198564663
FBXL17	-13.49591979	70.44483438	-4.495389322	9.85E-05	0.001917227	1.196997876
TMCO3	9.060836719	39.6499584	4.49466751	9.87E-05	0.001919221	1.19506704
CERS6	-46.41628477	188.8199508	-4.492966554	9.92E-05	0.001926473	1.190517209
POMGNT2	-10.1125401	38.51366396	-4.492372239	9.94E-05	0.001927794	1.188927562
FEM1C	-10.23969147	18.087246	-4.490310385	9.99E-05	0.00193703	1.183412876
NUDT19	-40.00687344	160.0485603	-4.489153523	0.000100262	0.001941405	1.180318889
SMIM27	31.07146081	119.4555324	4.488473659	0.000100452	0.001943206	1.178500675
NXF1	37.65048503	305.0312421	4.487649623	0.000100683	0.001945792	1.176296952
ST3GAL6	11.93626745	21.51920303	4.485971527	0.000101155	0.001950664	1.171809424
RFX5	-38.69941042	257.8053698	-4.485802996	0.000101203	0.001950664	1.171358757
KBTBD7	20.06010469	35.08901069	4.485713634	0.000101228	0.001950664	1.171119797
ECD	-16.79283841	69.20284399	-4.484514107	0.000101567	0.001955313	1.167912247
KIF13B	-17.67357507	80.69137466	-4.483427556	0.000101875	0.001959358	1.165006918
EXOC4	-17.17667474	99.13565928	-4.481368062	0.000102462	0.001968233	1.159500361
PHF23	16.61231309	56.66829243	4.481116757	0.000102534	0.001968233	1.158828466
LDHA	-208.7866878	1610.666471	-4.480118396	0.000102819	0.001971824	1.15615928
MLST8	-7.184590951	34.00274097	-4.476897103	0.000103747	0.001987703	1.14754762
CMC2	-39.96455573	273.6659264	-4.475287994	0.000104213	0.001994726	1.143246286
CARD8	121.9225962	471.7200682	4.474864339	0.000104336	0.001995171	1.142113851
KMT2E-AS1	9.492579557	33.18781777	4.47382101	0.00010464	0.001999069	1.139325098
APOOL	-11.1258319	47.54091309	-4.47300221	0.000104879	0.002001723	1.137136572
GIMAP2	-110.3840635	614.3039572	-4.470359254	0.000105655	0.002013071	1.130072822
DOCK7	-9.122402865	28.0341001	-4.470289188	0.000105675	0.002013071	1.129885569
RASSF3	160.4587841	885.4522955	4.468966856	0.000106066	0.002016905	1.126351686
RBM47	171.2618479	334.4160069	4.468922928	0.000106079	0.002016905	1.126234292
METTL22	-10.02603945	59.98364819	-4.466379963	0.000106833	0.00202779	1.119438823
ATP6V1B2	153.2917316	403.5069996	4.466309443	0.000106854	0.00202779	1.119250384
MRPL12	-13.38105508	67.06235527	-4.465398373	0.000107126	0.002030438	1.116815933
VAMP1	16.97157578	64.71463521	4.465160092	0.000107197	0.002030438	1.116179241
HS3ST3B1	-2.164689063	8.3023625	-4.461749773	0.00010822	0.002047884	1.107067431
PRR12	-10.11049492	44.05945566	-4.460817011	0.000108502	0.002051271	1.104575453
RTN4IP1	-5.305286198	25.26822246	-4.460318112	0.000108653	0.002052183	1.103242623
VILL	-9.303211003	51.90778052	-4.457647829	0.000109464	0.002065556	1.096109293
GPR35	-12.39436458	30.08372676	-4.457111496	0.000109628	0.002066693	1.094676635
DDX56	-18.23211647	89.01520391	-4.452666322	0.000110994	0.002090473	1.082803779
DMXL1	-17.3170901	87.76186279	-4.452197157	0.000111139	0.002091236	1.08155078
POM121	10.11143372	44.06044521	4.451725095	0.000111285	0.002092018	1.080290067
SMAGP	-18.2491332	47.05492197	-4.449557747	0.000111959	0.002102213	1.074502136
ZDHHC13	19.04479388	88.34585952	4.448983229	0.000112139	0.002102213	1.07296796
RLIG1	-17.84859661	95.85271592	-4.448968119	0.000112143	0.002102213	1.072927611
INTS14	-3.980242318	10.39263726	-4.448124748	0.000112407	0.00210483	1.070675563
CUTA	-97.50530729	490.2149884	-4.447848417	0.000112494	0.00210483	1.069937695
RWDD1	-91.90346849	471.9079537	-4.446726391	0.000112846	0.002109444	1.066941701
ING1	22.05562487	153.6907474	4.446335367	0.000112969	0.002109769	1.065897635
MOSPD2	100.2600255	201.0067416	4.444506534	0.000113546	0.002118562	1.06101471
NRROS	-41.55333385	130.3276755	-4.444069161	0.000113684	0.002119166	1.059846993
IPO4	-4.904604948	15.91038936	-4.442089139	0.000114313	0.002128898	1.054560885
SMIM26	-68.62200156	468.069887	-4.438369883	0.000115503	0.002149059	1.044632631
HSD17B10	-41.08863906	185.5472907	-4.437292187	0.00011585	0.002153513	1.04175608
BUD23	-27.37331328	142.2100564	-4.436447105	0.000116123	0.00215658	1.039500503
WBP2	40.05298516	109.4260438	4.433509788	0.000117076	0.002172271	1.031661209
IGSF6	152.7033314	310.2164602	4.432178717	0.000117511	0.002178314	1.028109069
HUWE1	329.9073962	5260.017304	4.430367371	0.000118105	0.002187298	1.023275551
DCAF16	-20.27777682	92.14100664	-4.42999247	0.000118228	0.002187555	1.022275186
BZW1	-51.40299401	232.0621681	-4.429350488	0.00011844	0.00218944	1.020562189
C8orf33	-12.92673262	60.04610913	-4.428483995	0.000118726	0.002191493	1.0182502
TLN1	29.78711901	147.9300936	4.428349916	0.00011877	0.002191493	1.017892456
MRTFA	-1.77197487	6.848031494	-4.424775658	0.000119958	0.002210544	1.008356482
SMARCA5	12.52423424	69.78531885	4.424560888	0.00012003	0.002210544	1.007783528
SMIM13	-2.173852995	6.212734814	-4.424164894	0.000120162	0.002210544	1.006727126
PLEKHG3	17.64575872	35.52261641	4.423916053	0.000120245	0.002210544	1.006063297
EIF4H	-67.2649429	513.9510177	-4.421796935	0.000120957	0.002221578	1.000410426
DHX16	30.42567799	185.0226046	4.421099533	0.000121192	0.002222383	0.998550172
ZNF273	-4.562862891	15.29480415	-4.420854837	0.000121274	0.002222383	0.997897482
KLF4	122.9303596	159.4805715	4.420677365	0.000121334	0.002222383	0.997424106
COPS4	-36.38901003	238.3787236	-4.417165515	0.000122526	0.002242156	0.988057545
HYLS1	-19.60874362	53.86626152	-4.415054116	0.000123248	0.002252783	0.982426819
TPM3	5.376354427	16.9438832	4.414714608	0.000123364	0.002252783	0.981521457
PSTK	-5.4426	15.56917383	-4.414480435	0.000123445	0.002252783	0.980896997
ING2	30.61398685	91.35648433	4.411450674	0.00012449	0.002269783	0.97281821
MEDAG	4.056670247	25.93310098	4.410650392	0.000124767	0.002272769	0.970684445
LARS2	-7.033474219	29.22064585	-4.410150331	0.000124941	0.002273861	0.969351186
KMT2B	8.974800781	62.94904067	4.408338538	0.000125573	0.002283273	0.964520823
TARDBP	-62.9231888	350.9512077	-4.406253906	0.000126303	0.002294466	0.958963507
TACC3	31.86022995	127.2828662	4.404748615	0.000126833	0.002302002	0.954950925
ATRAID	-78.90710365	498.8045149	-4.404001356	0.000127097	0.002304699	0.952959087
ATF6	20.29740352	95.32525029	4.403643127	0.000127224	0.002304905	0.952004243
SMAD5	-2.641683008	8.475501855	-4.403058473	0.000127431	0.002306566	0.950445897
IAH1	-30.32510339	213.758209	-4.400666908	0.000128281	0.002319861	0.944071791
MRPL19	-19.19756458	53.59117773	-4.396032927	0.000129945	0.00234783	0.931722922
SENCR	14.83481576	56.64652402	4.395248443	0.000130229	0.002350833	0.929632628
CNTLN	-1.78383724	5.265859961	-4.39457332	0.000130474	0.002352909	0.927833788
LINC01220	1.274385612	4.305548926	4.394282046	0.00013058	0.002352909	0.927057715
SIK1	-121.4644346	213.5814892	-4.393825268	0.000130746	0.002353777	0.925840689
RSRC1	-4.940938411	15.62466904	-4.39067031	0.000131898	0.002371226	0.91743537
SMIM10L1	-51.57789531	240.0705523	-4.390521961	0.000131952	0.002371226	0.917040172
NECAB2	8.198216732	29.22418345	4.38805901	0.000132859	0.002385377	0.910479297
CNP	-2.667032943	11.7119123	-4.387349486	0.000133122	0.002387942	0.908589378
SLC35B4	-13.75485566	85.2879772	-4.379383233	0.000136103	0.002439229	0.887374062
SGMS1	-9.74635638	34.69011846	-4.377770611	0.000136714	0.002447993	0.883080298
IFRD1	68.44990586	118.8981518	4.377284001	0.000136899	0.002449112	0.881784711
B3GNT8	12.98983945	22.99603379	4.376819847	0.000137076	0.002449535	0.880548936
SRPK1	10.01307917	31.30206929	4.37626224	0.000137289	0.002449535	0.879064384
SERINC3	25.81688242	232.4155736	4.375967627	0.000137401	0.002449535	0.878280035
DENND5A	140.6403767	567.1560085	4.375935754	0.000137413	0.002449535	0.878195177
ZNF567	-16.82658796	47.90117402	-4.374838505	0.000137833	0.002454827	0.875274052
BNIP2	-54.14247474	340.4552518	-4.373655334	0.000138287	0.00246072	0.872124338
NFKBIZ	-675.4386418	1075.672125	-4.372837515	0.000138602	0.002464125	0.869947321
ANP32E	-13.76028685	64.9340856	-4.368530099	0.000140271	0.002491583	0.858482354
UBE2Q2	-39.33302962	204.7592086	-4.368038887	0.000140462	0.002492771	0.857175044
CFAP92	1.929486849	8.300168018	4.364926384	0.000141682	0.002512193	0.848892088
ATP6V0B	180.9524832	627.0373818	4.363396544	0.000142286	0.002520657	0.844821315
IFITM2	1453.888876	2607.582293	4.357099623	0.000144797	0.00256287	0.828068659
TOMM20	-134.1270436	616.2659843	-4.355596591	0.000145403	0.002571315	0.82407061
EXOSC7	-22.43448919	110.1558134	-4.354563554	0.000145821	0.002576424	0.821322899
PPM1D	-19.26300859	62.01950625	-4.352656423	0.000146595	0.002584725	0.816250577
RWDD3	-37.89302292	186.2486023	-4.352632377	0.000146605	0.002584725	0.816186625
CD2BP2	13.12311615	82.63071899	4.352307883	0.000146737	0.002584725	0.815323624
TMIE	-1.78962168	9.645471436	-4.35213435	0.000146808	0.002584725	0.814862116
CEP85L	-90.99749271	390.9942857	-4.35158046	0.000147034	0.002586426	0.81338907
DDX5	-31.80987559	127.8056661	-4.349226795	0.000147998	0.002601099	0.807130022
BRD8	47.23128607	212.5762115	4.344891517	0.000149791	0.002630289	0.795603062
ISL2	5.050532682	10.34952886	4.343978664	0.000150171	0.00263465	0.79317619
P2RY10	-31.40243451	91.44724014	-4.343482205	0.000150378	0.00263597	0.791856365
PAK2	10.32226003	32.5369542	4.340004124	0.000151837	0.002659216	0.782610823
SLC45A4	109.0651583	119.0743199	4.339244494	0.000152158	0.002662497	0.780591746
VIPR2	7.142516406	33.35811548	4.334110805	0.000154342	0.002698351	0.766948387
PREX1	181.1421332	669.7999757	4.333332149	0.000154676	0.002701825	0.764879302
ACTB	664.2426016	7329.379505	4.331999181	0.000155249	0.002709472	0.761337444
MED25	26.25709401	66.92092676	4.331033923	0.000155666	0.00271437	0.758772773
PACSIN2	22.01230755	62.73723086	4.329415815	0.000156366	0.002724211	0.754473752
EMG1	-33.24039753	178.4609356	-4.329060515	0.000156521	0.002724523	0.753529828
RANBP6	-30.59896068	165.4124896	-4.328703682	0.000156676	0.002724849	0.752581845
USP32	10.90922474	36.0411186	4.324861287	0.000158355	0.002751666	0.742374928
UBE3A	-45.70594746	301.7617614	-4.324188777	0.000158651	0.002754411	0.740588663
NUDT15	-21.57119948	70.02699561	-4.323391139	0.000159003	0.002758118	0.738470118
UBE2B	234.4109299	825.6159921	4.32250171	0.000159396	0.002760465	0.736107869
NHP2	-75.80705117	380.4474196	-4.322459428	0.000159414	0.002760465	0.735995573
SORL1	210.4418572	624.2651894	4.321696748	0.000159752	0.002763918	0.73397004
TIGAR	-30.77246068	98.22012817	-4.318392325	0.000161223	0.002786962	0.725194961
CHRAC1	-12.3207931	60.18954595	-4.317563924	0.000161594	0.00279096	0.722995311
KIAA2026	-30.06946862	142.8812472	-4.316729818	0.000161969	0.00279501	0.7207806
VAV1	22.33411081	130.5131238	4.314808119	0.000162835	0.002807526	0.715678451
MAN2A1	-45.10944766	237.8176269	-4.31283398	0.000163729	0.002820509	0.710437558
CCNJL	13.91608307	24.60017061	4.311829451	0.000164186	0.002825943	0.707770951
LYN	244.4574203	739.9318837	4.311258105	0.000164446	0.002827989	0.706254319
SYNE3	-2.008905664	7.220457422	-4.309823667	0.000165102	0.002836822	0.702446807
ARCN1	34.73770547	251.05458	4.308956448	0.000165499	0.002839909	0.700145021
ZDHHC20	-35.41670482	187.1009665	-4.308811938	0.000165565	0.002839909	0.699761472
SSBP3	-10.58451042	44.07771743	-4.305889795	0.000166913	0.002860563	0.692006238
C15orf61	-48.25889049	262.4475309	-4.30519009	0.000167237	0.002863663	0.690149414
SLC35B1	-23.63489434	138.947537	-4.303986284	0.000167796	0.002870778	0.686954991
OGFR	13.86120781	101.8947747	4.303148822	0.000168186	0.002874142	0.684732809
THBS3	5.716038932	28.6755252	4.302946978	0.00016828	0.002874142	0.684197234
CUL2	-12.89296139	45.0280957	-4.301236998	0.00016908	0.002885336	0.679660174
ETFB	-17.86847135	99.29681523	-4.300071426	0.000169627	0.002892206	0.676567796
PLCL1	-8.088570833	13.98300894	-4.299209165	0.000170033	0.002896658	0.674280243
NDUFA11	-25.4101806	176.0185872	-4.297913607	0.000170645	0.002902908	0.670843349
LOC101927609	-4.666626953	16.10055518	-4.297817248	0.000170691	0.002902908	0.670587733
RFFL	10.89765475	40.48627642	4.296747621	0.000171198	0.002909053	0.66775037
P2RY13	128.3395121	181.2189426	4.296140046	0.000171486	0.002911482	0.666138743
RGMB	-13.43038659	24.86097954	-4.291776293	0.000173573	0.002944413	0.65456504
PEX13	-1.326508529	3.975635498	-4.290318805	0.000174276	0.002953825	0.650699988
NUMB	34.25383841	74.75770337	4.286316838	0.00017622	0.002984238	0.640088758
SPRED1	-2.253983073	6.212339307	-4.285845806	0.00017645	0.002985606	0.638839953
ESD	-126.0522094	668.8409808	-4.285065816	0.000176832	0.002989535	0.636772097
P4HTM	-13.31478678	62.36160864	-4.284602385	0.000177059	0.002990847	0.635543521
ZW10	9.245060807	52.44734209	4.283404196	0.000177648	0.002998259	0.632367192
TAP1	134.6025863	436.6050074	4.282824501	0.000177934	0.003000545	0.630830524
USP47	-69.50283333	398.2159012	-4.280258031	0.000179203	0.003019411	0.624027796
SCCPDH	-23.64523867	82.38326318	-4.278669633	0.000179994	0.003030174	0.619817997
WDFY2	35.15993672	55.83884092	4.27796313	0.000180346	0.003033286	0.61794563
CUL5	-41.10517839	265.3888296	-4.277691423	0.000180482	0.003033286	0.617225571
IL13RA1	112.91644	256.5777978	4.276747879	0.000180955	0.00303867	0.614725136
AKAP17A	50.78538177	388.3275152	4.275348035	0.000181658	0.003047916	0.6110157
SCAP	23.87921172	140.2978329	4.274974584	0.000181846	0.003048511	0.610026141
SNORA78	15.26627826	55.61283345	4.273367701	0.000182657	0.003059544	0.605768475
XRCC5	67.62586628	611.4640234	4.271890457	0.000183406	0.003069516	0.601854608
RBM34	-3.043247331	6.826204199	-4.271585136	0.000183561	0.003069542	0.601045714
BPTF	103.2366203	851.7672874	4.270881179	0.000183919	0.003072962	0.599180756
TYW5	-8.652477995	31.39486665	-4.270231549	0.000184251	0.003074716	0.59745978
EIF5	20.28231497	89.32885947	4.270071945	0.000184332	0.003074716	0.597036972
MME	62.5259099	34.87723721	4.268028521	0.000185378	0.003089587	0.591624023
ADCK2	-6.233040885	28.55827939	-4.265246445	0.000186812	0.003110889	0.58425531
GRIPAP1	14.70631953	136.343735	4.264836969	0.000187024	0.003111825	0.583170843
ERI3	-8.612836979	34.47413853	-4.263479265	0.000187729	0.003120948	0.579575228
RMI1	25.15040853	66.20696753	4.262251967	0.000188368	0.003128969	0.576325181
TOMM22	-44.10547292	241.7124915	-4.260799736	0.000189127	0.003138967	0.572479746
MANSC1	105.089876	74.47165723	4.259751659	0.000189676	0.003145476	0.569704665
RTF2	21.85882318	147.2697651	4.258670142	0.000190245	0.003152293	0.566841201
STAT2	12.8102222	43.23432988	4.257412387	0.000190909	0.003160668	0.563511318
TMEM147	-30.75429362	198.7254301	-4.256354679	0.000191468	0.003167312	0.560711224
SEC11C	-35.9598819	212.4192038	-4.255599765	0.000191869	0.003171313	0.558712815
PET100	40.60434342	301.7398636	4.254699746	0.000192348	0.003176445	0.556330384
DIPK1A	-3.956395703	11.29508311	-4.254418496	0.000192497	0.003176445	0.555585914
MCM2	-7.703686849	37.89813535	-4.252862587	0.000193328	0.003187231	0.551467605
RTN3	107.1878629	386.1757058	4.252597736	0.00019347	0.003187231	0.550766611
TTC14	41.09527988	180.4474661	4.248032748	0.00019593	0.003225097	0.538685695
ZNF484	-1.218516862	4.639612354	-4.246188326	0.000196933	0.003237993	0.533805375
IL1R2	147.445153	103.6331137	4.24599586	0.000197037	0.003237993	0.533296139
SECISBP2L	-23.92931882	99.63353394	-4.244948384	0.000197609	0.003244724	0.530524762
ZBTB42	-2.674127604	8.760928076	-4.243677823	0.000198305	0.003253478	0.527163362
LPIN2	35.91891563	128.578481	4.243327968	0.000198497	0.003253958	0.526237822
GOLT1B	-24.40489128	81.22639512	-4.241692276	0.000199398	0.003266031	0.521910834
USP36	-4.39580599	13.49871968	-4.241396942	0.000199561	0.003266031	0.521129611
NUB1	19.19130195	75.01890166	4.241015816	0.000199771	0.003266802	0.520121465
USP51	-1.744247266	9.095677637	-4.240657035	0.00019997	0.003267372	0.519172445
RAB1B	35.35961979	263.87731	4.239849081	0.000200417	0.003272009	0.51703537
ATP5PF	-60.88407904	587.9879788	-4.239441412	0.000200643	0.003273027	0.515957103
SLC12A9	19.44724297	71.07370815	4.238095684	0.000201392	0.003282556	0.51239787
ZEB2	-61.5785513	131.9614997	-4.237026351	0.000201988	0.003289597	0.509569835
SOD2	178.54089	459.8465197	4.236348939	0.000202367	0.003293084	0.507778387
RHOA	207.7259982	1418.529058	4.234234743	0.000203554	0.003309703	0.502187703
DHX9	-10.14124922	98.88597524	-4.233765918	0.000203818	0.003311304	0.500948047
SNRPA1	-117.4972367	435.3063106	-4.232433316	0.000204571	0.003320831	0.497424582
HUS1	-15.48832656	76.0849751	-4.231612577	0.000205036	0.003323638	0.495254631
CREB3L2	-32.56397292	180.2880437	-4.231540935	0.000205077	0.003323638	0.495065221
CEP85	9.789061719	40.14920288	4.230483721	0.000205677	0.003330669	0.492270203
CHI3L1	178.2014241	100.8770345	4.230067901	0.000205914	0.003331802	0.491170919
OSBPL9	-35.54424831	248.2857463	-4.229101487	0.000206465	0.003335942	0.488616148
H2BC6	21.98454141	53.58671724	4.229033757	0.000206504	0.003335942	0.488437105
ALG2	-28.19943359	125.4596509	-4.227679136	0.000207279	0.003345757	0.484856321
BTG2	72.64972396	117.5925226	4.225902494	0.000208299	0.003359521	0.480160365
MARK3	20.3642388	146.6295773	4.22490983	0.000208872	0.003366038	0.477536783
ELOC	-2.785783984	11.46220313	-4.223171644	0.000209878	0.003379529	0.472943147
ARMCX3	33.18965026	159.6422227	4.219866767	0.000211805	0.003407803	0.464210273
PRR14	6.807036849	31.63860391	4.217280793	0.000213324	0.003429191	0.457378124
ZNF346	8.8356	52.09279287	4.217021414	0.000213477	0.003429191	0.456692895
PITPNA	19.29793802	118.2528114	4.216499761	0.000213785	0.003431381	0.455314824
NOC4L	-9.656982292	38.70193872	-4.214702205	0.00021485	0.003445705	0.450566437
H2AZ1	79.89177344	779.0350864	4.213480581	0.000215577	0.003454586	0.447339683
TRAF3	-9.104649089	46.38687681	-4.211607095	0.000216696	0.003469737	0.442391542
NUDT21	-19.68546628	137.849288	-4.210863613	0.000217141	0.00347409	0.440428041
CCDC117	28.58180495	148.2629835	4.205189304	0.000220573	0.003526167	0.425445069
HAT1	-29.90983268	157.5869018	-4.202786603	0.000222042	0.003546815	0.419102155
CEP19	51.95713626	40.90717183	4.201720512	0.000222697	0.003554435	0.416288038
LTV1	-23.75925299	136.0850606	-4.198267793	0.000224831	0.00358352	0.407175169
ARPC1A	28.2453569	167.2169294	4.198192508	0.000224878	0.00358352	0.406976487
RTL6	-36.13980189	137.7453061	-4.196065555	0.000226203	0.003601762	0.401363642
EIF4ENIF1	20.45536712	115.4623589	4.19314989	0.000228032	0.003627991	0.393670529
CLDN15	8.773323568	41.26506299	4.191911523	0.000228813	0.003637523	0.390403416
SEH1L	-31.26662012	134.9050497	-4.191416994	0.000229125	0.003638318	0.389098793
GOLGA2P10	-4.339039062	15.25638555	-4.191068514	0.000229346	0.003638318	0.388179484
TMEM120A	29.53203607	121.8363638	4.190703557	0.000229577	0.003638318	0.387216728
IER2	648.583569	1640.128243	4.190681786	0.000229591	0.003638318	0.387159297
ZNF493	23.13431497	79.58818525	4.189908989	0.000230082	0.003643201	0.385120727
PEMT	-6.324772461	32.32278633	-4.188174291	0.000231186	0.003657794	0.380545065
COA3	-39.91876569	208.0455116	-4.187335983	0.000231722	0.003659233	0.378333996
RAD9A	16.59137122	93.66800659	4.187188521	0.000231816	0.003659233	0.377945069
MAD2L1BP	-21.61969518	99.50480728	-4.187172606	0.000231826	0.003659233	0.377903093
ZNF502	-5.632343359	14.9614313	-4.186680812	0.000232141	0.003660696	0.37660603
ZDHHC18	28.54866667	58.95708521	4.186429974	0.000232302	0.003660696	0.375944478
S1PR1	-50.26804089	115.2321901	-4.186170555	0.000232469	0.003660696	0.375260307
CAPZA2	7.81651862	15.07869199	4.185562277	0.000232859	0.003663961	0.373656119
CAPZB	65.06306908	769.7168757	4.184807571	0.000233345	0.003667499	0.37166584
RALB	105.6408969	304.8807588	4.1846427	0.000233451	0.003667499	0.37123106
N4BP1	37.31828353	110.413376	4.183979239	0.000233879	0.003671336	0.369481494
IL4I1	-4.328272917	17.11467339	-4.183669446	0.000234079	0.003671593	0.368664583
S100A7A	1.605110872	7.629835352	4.183145176	0.000234418	0.003674026	0.367282137
CIAO2A	-89.64162083	574.9306523	-4.182701871	0.000234705	0.003675642	0.366113221
MARCHF5	10.58446048	81.96432808	4.180551558	0.000236103	0.003694628	0.360443638
GCHFR	-11.43307344	48.48805591	-4.18025708	0.000236295	0.003694739	0.359667262
LINC00877	18.40751641	40.4033249	4.179061681	0.000237076	0.003704051	0.356515784
GAR1	-14.00895924	96.99116685	-4.177652322	0.000238	0.003715582	0.352800511
EXT1	-12.54313418	43.56346592	-4.176110883	0.000239014	0.003726968	0.348737395
SPCS1	-123.1130918	966.0590022	-4.175927125	0.000239135	0.003726968	0.348253045
NUS1	-20.02212904	100.1900895	-4.175282132	0.000239561	0.003726968	0.346553017
LRP5L	-9.749937305	29.44217144	-4.175138593	0.000239656	0.003726968	0.346174694
FAM83D	-2.488767057	10.34573848	-4.175130969	0.000239661	0.003726968	0.346154601
ERCC1	-13.74555938	52.42674302	-4.174039511	0.000240384	0.003735303	0.343277973
EID2B	-5.976596615	18.33206016	-4.173060569	0.000241035	0.003742496	0.340698045
BICD1	-6.609885937	14.11749946	-4.171153809	0.000242306	0.003758041	0.335673335
MBOAT2	6.183578125	14.51803042	4.170995612	0.000242412	0.003758041	0.335256478
OGT	29.75581471	142.5354336	4.169935947	0.000243122	0.003766122	0.332464301
CSRNP2	12.36816211	48.71410352	4.167371558	0.000244848	0.003789923	0.325707933
ARHGAP24	-3.380413411	9.705440625	-4.166386455	0.000245514	0.003797295	0.323112757
STXBP3	24.22240664	50.8802667	4.166031767	0.000245754	0.003797324	0.322178394
TFE3	6.117178385	12.59063408	4.165822936	0.000245896	0.003797324	0.321628276
MTMR3	38.85459681	187.7453871	4.163838456	0.000247246	0.00381351	0.316400935
STAM	-21.71704036	76.17639146	-4.163721035	0.000247326	0.00381351	0.316091655
FHIP1B	16.56894831	102.7719353	4.163182711	0.000247693	0.003816232	0.314673762
MPZL1	18.60832253	46.39561738	4.162017424	0.000248491	0.003825567	0.311604659
DHRS13	26.9568849	79.01534102	4.160180369	0.000249753	0.003842039	0.306766695
JAK3	8.21745612	31.93399448	4.15713197	0.000251861	0.003868989	0.298739735
DOLK	-5.345241211	28.41667075	-4.157087689	0.000251892	0.003868989	0.298623147
ARID5A	-12.7953347	63.78392549	-4.15216276	0.000255336	0.003918872	0.285657996
IRAG1-AS1	4.771446094	15.8616873	4.151184467	0.000256025	0.00392644	0.283083029
PAPOLA-DT	1.478779818	6.110570068	4.149480111	0.000257231	0.003941906	0.278597343
OLA1	-76.5098513	419.2180251	-4.148732761	0.000257761	0.003947008	0.276630536
TRABD	10.52067174	59.20724834	4.147704917	0.000258493	0.003955176	0.273925694
TMEM41A	-7.748050326	31.51092666	-4.144939181	0.000260471	0.003982392	0.266648278
FNDC3A	-50.25053047	243.2038468	-4.141932654	0.000262638	0.004012456	0.258738618
TIGD3	21.4026819	30.45922168	4.140983919	0.000263325	0.004019886	0.256242949
S100A10	-480.6137421	2064.35814	-4.140101351	0.000263967	0.004026598	0.253921463
NOL11	-46.48037331	209.8397537	-4.139438271	0.000264449	0.004030885	0.252177391
ISG20L2	25.01022448	147.7264256	4.137659451	0.000265749	0.004047602	0.247498972
TRAPPC14	17.62724128	82.20469751	4.137149648	0.000266122	0.004050204	0.246158246
SERPINI1	-8.791305729	35.28972495	-4.135831	0.000267091	0.004061851	0.242690537
PPM1F	11.09873607	21.1445812	4.133250085	0.000268996	0.004087723	0.235904175
DHTKD1	12.26001426	60.0653707	4.132276736	0.000269719	0.004090001	0.233345084
NDUFA13	-82.16467135	514.2423276	-4.132254117	0.000269735	0.004090001	0.233285617
TAPBP	26.60219271	110.8455559	4.132220501	0.00026976	0.004090001	0.233197237
BTNL3	8.287821745	17.69767236	4.131258773	0.000270476	0.004097741	0.230668854
SLC25A37	163.3791549	115.6262313	4.130495452	0.000271045	0.004103255	0.228662186
ATL3	-11.4065515	32.98973774	-4.129240366	0.000271984	0.004114347	0.225362935
PARP10	7.142398568	33.25914292	4.128302674	0.000272687	0.004121866	0.22289818
RPS27L	-113.1941723	590.9348264	-4.127206767	0.000273511	0.0041312	0.22001773
SF3B6	17.75246745	39.81685654	4.126172193	0.000274292	0.004139857	0.217298658
MLH1	-33.63938939	208.2841118	-4.125328304	0.00027493	0.004145261	0.215080872
CCDC12	-45.10036257	220.3820424	-4.125150396	0.000275065	0.004145261	0.214613333
ZNF468	-10.12342969	38.08083853	-4.124788207	0.000275339	0.00414627	0.213661526
FPR2	124.018888	130.2029766	4.124228563	0.000275764	0.004147842	0.212190863
SLC33A1	15.36135938	68.17377173	4.124103591	0.000275859	0.004147842	0.21186246
SLC9A6	-21.28811901	145.1142122	-4.123269694	0.000276493	0.004154252	0.209671206
PRRC1	-21.44009336	98.49636895	-4.12292193	0.000276758	0.004155107	0.208757411
SLU7	-35.3143388	148.8752119	-4.121983982	0.000277473	0.004160609	0.206292921
ZFP36L2	31.3219944	83.24331289	4.12189602	0.00027754	0.004160609	0.206061806
AKR1A1	-45.20397409	233.3287995	-4.120146315	0.000278881	0.00417084	0.2014648
EIF2A	-116.2338221	604.4416979	-4.12013563	0.000278889	0.00417084	0.201436728
LOC220077	5.65273431	34.27504614	4.120016697	0.00027898	0.00417084	0.201124275
USP37	-3.76386901	19.87470044	-4.119670075	0.000279247	0.00417084	0.200213657
STRIP1	11.66145169	111.8205785	4.119644072	0.000279267	0.00417084	0.200145346
ZHX1	-8.25033418	56.46228843	-4.116987859	0.000281316	0.004198312	0.193167815
TTL	10.02573112	42.32747432	4.11404024	0.000283608	0.004229354	0.185426119
SLC24A1	-4.77090625	22.34469092	-4.111730812	0.000285416	0.004253147	0.179361556
RNASEH2A	-8.905335286	33.10564531	-4.108125689	0.000288262	0.00429235	0.169896215
NCF2	441.3497605	1352.708609	4.105557034	0.000290306	0.004319575	0.163153427
IDI1	71.73726367	384.0587939	4.101324446	0.000293706	0.004366914	0.152045105
SLC30A6	-11.19618529	52.97478218	-4.100881074	0.000294065	0.004368992	0.150881654
TRIM13	22.42930098	56.13577534	4.100009394	0.000294771	0.004376227	0.148594376
BTN3A1	37.11728932	162.9653194	4.097632081	0.000296704	0.00439847	0.142356966
ZMYM1	-5.122817057	21.7137875	-4.09756811	0.000296757	0.00439847	0.142189137
SYNC	-2.77552513	9.971211035	-4.097356599	0.000296929	0.00439847	0.141634239
ILF3-DT	41.96406146	160.4589008	4.096820211	0.000297368	0.004401701	0.140227058
RILPL1	7.195410612	28.40764556	4.095888884	0.00029813	0.004409722	0.137783889
IL1RAP	43.20516094	82.0291166	4.094324779	0.000299415	0.004423516	0.133681061
GLOD4	-42.89416432	288.1975035	-4.09421528	0.000299505	0.004423516	0.133393848
MRGBP	-8.845487109	43.49018662	-4.092659605	0.000300789	0.004439198	0.129313558
HCK	242.3958866	638.0594986	4.090457095	0.000302616	0.004462866	0.123537405
CLNS1A	-67.42786185	409.0008659	-4.089836873	0.000303133	0.004465624	0.121910998
RPL27A	72.04763281	314.183078	4.089440141	0.000303464	0.004465624	0.120870681
ZNF407-AS1	-27.02402266	122.2555582	-4.089428041	0.000303474	0.004465624	0.12083895
LCP2	96.23921029	498.4388981	4.088938644	0.000303882	0.004466396	0.119555683
B2M	758.4610754	6975.484518	4.088829823	0.000303973	0.004466396	0.119270345
STX7	6.851280469	34.17323062	4.087462458	0.000305118	0.004479923	0.115685156
MON1B	11.82604258	67.12806216	4.084748593	0.000307403	0.004510154	0.108570401
TRAT1	-59.04281576	149.1595366	-4.084084126	0.000307965	0.004515084	0.106828599
EID1	-71.42819382	424.8885076	-4.082242963	0.000309527	0.004534662	0.102002645
KICS2	-11.02571784	35.57602944	-4.081647965	0.000310034	0.004538756	0.100443188
C11orf96	-1.959835547	4.905857813	-4.080552894	0.000310968	0.004549103	0.097573227
NDUFB7	-28.56335905	158.1468153	-4.080014866	0.000311428	0.004549639	0.096163234
GMFG	202.6926801	1300.988101	4.079977676	0.00031146	0.004549639	0.096065774
RAP2C-AS1	-7.238938281	24.49944961	-4.07614718	0.000314756	0.00459442	0.086028747
NCR3LG1	-5.75290013	13.07803955	-4.075813245	0.000315045	0.004595281	0.085153857
ZNF668	-2.694227604	10.9276187	-4.075238106	0.000315543	0.004599191	0.083647066
MIDN	78.31334388	159.0043511	4.074943634	0.000315798	0.004599558	0.082875608
LINS1	-15.79867357	40.16666851	-4.07441268	0.000316259	0.004602918	0.081484653
ABCD3	-16.28224674	42.80248662	-4.073318275	0.000317211	0.004613417	0.07861776
PFDN5	-296.0564262	1926.0245	-4.072667102	0.000317779	0.004618316	0.076912049
GNL3	-6.31228763	25.54163979	-4.070972068	0.000319262	0.004636499	0.072472334
WDR48	-22.13524948	131.269343	-4.069580858	0.000320485	0.00465087	0.068828771
PATL1	20.14377943	164.7855825	4.069179668	0.000320838	0.004651337	0.06777812
DPF2	29.11724128	151.5535616	4.06901587	0.000320983	0.004651337	0.067349168
YWHAZ	183.5346589	1268.60795	4.065839567	0.000323795	0.00468697	0.059031994
SCYL3	11.9511763	61.09077666	4.065709482	0.000323911	0.00468697	0.058691401
MRPL21	-36.50971185	165.9711056	-4.064967116	0.000324572	0.004692517	0.056747773
SFR1	-10.63191315	64.28063613	-4.064751791	0.000324764	0.004692517	0.056184036
RIOX1	-21.26871901	108.6154291	-4.060843881	0.000328267	0.004739713	0.045954211
COPZ1	-24.58065	210.6643869	-4.059276531	0.000329683	0.004756716	0.041852052
ADGRE2	112.6834467	222.271547	4.056853012	0.000331883	0.004785013	0.035509902
ST6GALNAC2	54.72902305	64.68044229	4.05656474	0.000332146	0.004785348	0.034755586
DGCR2	9.54979987	45.63707046	4.055692016	0.000332943	0.00479337	0.032472028
G0S2	934.2882973	949.2399817	4.054851847	0.000333712	0.004800978	0.030273775
PTAFR	46.69333542	97.62401499	4.049924951	0.000338255	0.004862834	0.017385285
RNF167	29.06528685	169.4975382	4.049299438	0.000338836	0.004867686	0.015749275
RNA45SN5	29.74721081	69.57072305	4.048654898	0.000339435	0.004870344	0.014063573
YARS1	-35.09963255	249.7293061	-4.048576932	0.000339508	0.004870344	0.013859669
LRRK2	176.6925952	283.2950879	4.047956725	0.000340086	0.004875139	0.012237682
MYDGF	-21.06910911	96.25837749	-4.047207626	0.000340786	0.004881668	0.010278698
PRDX1	-79.56901094	450.5280791	-4.046702632	0.000341259	0.004883164	0.008958136
ANKRD12	45.20119154	242.2006787	4.046573797	0.000341379	0.004883164	0.008621238
MRPL50	-3.644079427	9.473345605	-4.046038064	0.000341881	0.004885633	0.00722035
STK39	-36.30704238	119.0815306	-4.045868136	0.000342041	0.004885633	0.006776016
CPPED1	77.99751823	138.1451658	4.045060238	0.0003428	0.004892976	0.004663562
NBAS	-11.02977174	59.91440625	-4.043326384	0.000344434	0.004911038	0.000130346
NSMCE1	-38.36126719	187.7106806	-4.043196805	0.000344557	0.004911038	-0.000208419
C7orf50	-12.73601654	54.76709014	-4.040936353	0.0003467	0.004938061	-0.006117611
RPP38	-12.13704167	56.30084033	-4.040257338	0.000347346	0.004943743	-0.007892493
TPSG1	10.38084928	44.57995815	4.03938938	0.000348174	0.004951999	-0.010161138
GNPDA2	-15.66285163	56.69347358	-4.036479907	0.000350963	0.00498812	-0.017764882
FGD3	17.94496979	64.4944104	4.032286889	0.000355022	0.005042068	-0.028720496
DHRS9	45.14629102	87.38036724	4.032038415	0.000355264	0.005042068	-0.02936962
PSMD9	-32.76081185	287.7377397	-4.031347027	0.000355938	0.00504805	-0.031175766
SLC30A3	20.93712591	62.9839792	4.030880187	0.000356393	0.00505093	-0.032395269
PTGS1	11.82637943	33.25659087	4.029708969	0.00035754	0.005063583	-0.035454616
MMP9	82.17530495	81.49021426	4.027632224	0.000359581	0.005088885	-0.0408787
RPL10A	-532.5401625	2828.712742	-4.026405939	0.000360792	0.005102405	-0.044081179
KLHDC2	-63.50055391	353.8795491	-4.025080556	0.000362105	0.005117353	-0.047542156
ENOPH1	-43.01033607	278.4654296	-4.022902698	0.000364272	0.005142574	-0.05322853
MAPK14	59.2535599	232.0692226	4.022770918	0.000364404	0.005142574	-0.05357258
HMGXB4	-27.94475964	147.3808142	-4.022283999	0.000364891	0.005145806	-0.054843797
ATXN10	-10.96698529	75.68951841	-4.021248374	0.000365928	0.005156791	-0.057547399
VCPIP1	-5.966414844	16.63817627	-4.018964551	0.000368225	0.005185506	-0.063508874
OTUD6B-AS1	-2.261983594	8.309554492	-4.018087213	0.000369111	0.005194325	-0.065798746
SUMO1	-32.30012656	426.7566264	-4.01777571	0.000369426	0.005195102	-0.066611744
MTMR6	-18.11955677	116.0955357	-4.016091421	0.000371135	0.005215459	-0.071007299
SGMS2	-33.38623789	48.18859512	-4.015637983	0.000371596	0.005218272	-0.072190569
SSB	-40.20517409	267.146667	-4.01472264	0.000372529	0.0052277	-0.074579091
SNRPD2	-293.1627392	1399.11295	-4.013572494	0.000373704	0.00523769	-0.0775801
ZFP36L1	182.4137426	982.1340144	4.013513301	0.000373765	0.00523769	-0.077734542
GBA2	11.25455286	61.9320709	4.011179321	0.000376162	0.005267587	-0.08382371
ARID5B	-1.406546875	6.016064209	-4.010733641	0.000376621	0.005270327	-0.084986342
AKAP7	-17.91354609	82.79574282	-4.008222017	0.000379221	0.00530299	-0.091537675
NAA35	-12.04600898	36.08489204	-4.004631038	0.000382968	0.005351645	-0.100902434
ANAPC10	-17.84977708	75.41160127	-4.00361843	0.000384031	0.005362753	-0.103542749
SLC35E3	30.13666094	180.354795	4.002556412	0.00038515	0.005374612	-0.106311699
AKR1B1	-71.81719635	374.7137506	-4.001494884	0.00038627	0.005386492	-0.109079168
TNFSF14	31.12964759	50.7932979	4.000310488	0.000387525	0.005396583	-0.112166717
LIN7C	-6.271212891	19.18628955	-4.00013418	0.000387712	0.005396583	-0.112626307
RRM2	-13.36850391	26.24738955	-3.9999355	0.000387923	0.005396583	-0.113144205
RBM5	52.20207214	275.4680991	3.999307179	0.000388591	0.005396583	-0.114782002
M6PR	-49.43065293	275.1730877	-3.999107351	0.000388803	0.005396583	-0.115302865
MKNK2	282.0916029	1448.892008	3.999042849	0.000388872	0.005396583	-0.115470991
DDB1	-23.45630677	177.210254	-3.999030932	0.000388885	0.005396583	-0.115502053
STX1B	5.348620117	22.36865386	3.998479823	0.000389472	0.005399789	-0.116938502
TMEM97	-6.203140495	21.49631299	-3.998306894	0.000389656	0.005399789	-0.117389223
H2BC5	44.74639271	85.04673887	3.997537639	0.000390477	0.00540742	-0.119394146
KLF12	-19.72515977	53.14085747	-3.995951053	0.000392176	0.00542719	-0.123528951
DDX19B	-8.270310286	41.92370576	-3.995285218	0.000392892	0.005433325	-0.125264047
AOC2	9.726540885	11.42311714	3.993134638	0.000395211	0.005461615	-0.130867684
CNEP1R1	26.83374674	169.4058599	3.992031034	0.000396406	0.005471658	-0.133742952
USP38	28.22132962	111.0837211	3.991958104	0.000396485	0.005471658	-0.13393295
NOL9	-9.38615638	41.67087329	-3.990497237	0.000398073	0.005489781	-0.137738647
NRBF2	78.28061074	116.5512198	3.988822754	0.000399901	0.005511184	-0.142100354
ALDOC	-12.20095794	58.52560674	-3.988187452	0.000400596	0.005516966	-0.143755058
IL1R1	21.75542695	21.96065625	3.98736097	0.000401503	0.005525645	-0.145907598
ABHD14B	-30.21898529	110.5515106	-3.986597626	0.000402342	0.005533385	-0.147895586
HSPBP1	-6.886130729	47.2917269	-3.986128759	0.000402859	0.005536675	-0.149116611
LRRFIP1	107.5325997	854.7226855	3.983595583	0.00040566	0.005571338	-0.155712811
PMF1	-12.60931094	90.29939497	-3.983058913	0.000406256	0.00557569	-0.157110107
MAP4K3	-8.147102474	19.32997935	-3.982062077	0.000407365	0.005584486	-0.159705371
ARAP1	33.04119674	91.70466445	3.98198054	0.000407455	0.005584486	-0.159917642
ABHD5	59.3175946	75.09295815	3.981605169	0.000407874	0.00558639	-0.16089487
SNX20	14.10543477	49.66706504	3.980997643	0.000408552	0.005591847	-0.162476423
FOXK1	-16.67720039	91.61596489	-3.980150835	0.000409499	0.005600974	-0.164680775
LMNB2	-7.109377279	29.31123232	-3.978585202	0.000411256	0.005621156	-0.168755976
PHC3	-19.75448268	57.7629978	-3.97782042	0.000412117	0.005625921	-0.17074647
RAP2C	-53.15429544	184.5431938	-3.977661211	0.000412296	0.005625921	-0.171160829
GTF3A	-272.5947073	1263.667595	-3.977525571	0.000412449	0.005625921	-0.171513843
MIGA1	-11.51209167	44.90251719	-3.977108222	0.00041292	0.005628502	-0.172600005
TCEA3	-14.56748281	27.84862178	-3.975592046	0.000414635	0.005648028	-0.176545625
XYLT1	-24.50559271	105.2172806	-3.974938017	0.000415377	0.005654281	-0.178247504
LRIG1	-25.39910729	93.87594565	-3.97458355	0.00041578	0.005655409	-0.179169846
ATP13A3	-7.06832819	49.29892871	-3.974367035	0.000416026	0.005655409	-0.179733218
WWC3	88.6619237	230.3741182	3.972391035	0.000418279	0.005682173	-0.184874366
IMPDH1	26.15889121	132.1760324	3.971889243	0.000418853	0.005684014	-0.186179812
OR7C2	4.425536198	21.17282349	3.97177547	0.000418984	0.005684014	-0.186475793
MTFMT	11.3734263	41.56458262	3.970141213	0.000420859	0.005705586	-0.190727058
RPF1	-82.07589154	415.075424	-3.968633025	0.000422598	0.005725267	-0.194649929
EVI2B	200.3917176	1156.842159	3.967407903	0.000424015	0.005740575	-0.197836219
CSF2RA	60.01224512	136.650915	3.965516812	0.000426212	0.005766137	-0.202754005
CCDC115	-32.86357982	257.2862382	-3.965172789	0.000426612	0.005766137	-0.203648564
C15orf40	-22.61758633	108.2412404	-3.965038781	0.000426769	0.005766137	-0.203997019
HERC1	-36.69698164	289.3085091	-3.964271706	0.000427664	0.005774331	-0.205991537
TNFRSF10B	-4.870490365	19.32380352	-3.963535673	0.000428525	0.005782047	-0.207905238
UROS	-7.497123437	15.75843037	-3.961933063	0.000430405	0.005803499	-0.212071703
SYTL3	-5.092278711	10.38430479	-3.961535118	0.000430873	0.005805894	-0.213106205
MZF1	6.80090651	21.74187168	3.960642037	0.000431926	0.005816154	-0.21542776
TRAFD1	15.26023346	55.93061104	3.959845178	0.000432867	0.005824902	-0.21749906
NUFIP1	-10.18841719	44.68852188	-3.9570566	0.000436176	0.005865487	-0.224746547
COL9A3	7.106542057	15.50291782	3.956512329	0.000436825	0.005870262	-0.22616093
DDOST	-52.79987799	404.8578011	-3.954831207	0.000438835	0.005893311	-0.230529265
AHR	-121.3156704	271.3634414	-3.953922866	0.000439925	0.005903979	-0.232889332
ABCG1	15.9307502	26.93948335	3.947821391	0.000447315	0.005999124	-0.248738218
ZNF22	-42.37472409	222.6918197	-3.947138311	0.00044815	0.006006289	-0.250512109
PCNA	-42.91681693	210.8301097	-3.946799916	0.000448564	0.00600781	-0.251390855
LEMD2	-6.620569792	38.48299346	-3.944847834	0.00045096	0.006033815	-0.256459602
PCGF1	13.73615677	64.31721978	3.94450118	0.000451387	0.006033815	-0.257359641
DIAPH2	-17.53115391	73.2001147	-3.944481513	0.000451411	0.006033815	-0.257410704
ZBTB26	-1.952423177	7.564787061	-3.943686516	0.000452392	0.006042879	-0.259474714
RPS11	108.4435501	393.6120725	3.943220527	0.000452968	0.006046527	-0.260684482
YTHDC2	-39.14027643	215.0492639	-3.942541561	0.000453808	0.006051696	-0.262447091
EDAR	-16.90464551	49.04309834	-3.942418135	0.000453961	0.006051696	-0.262767498
APOBR	41.82198294	135.1700942	3.941596968	0.000454979	0.006061229	-0.264899126
SP1	5.239172917	13.77215044	3.94133356	0.000455306	0.006061546	-0.265582865
ELOVL5	4.015839844	17.48668071	3.940963228	0.000455766	0.006063635	-0.266544131
CNN2	34.06499538	188.1298792	3.939942732	0.000457037	0.006076498	-0.269192882
POLG	-5.6198375	48.49841074	-3.93944017	0.000457664	0.006078265	-0.270497232
DENND6A	-120.3625508	687.8797193	-3.939168943	0.000458003	0.006078265	-0.271201156
TMA7	215.8381796	3235.86718	3.939105335	0.000458083	0.006078265	-0.271366238
RTCB	-30.56746471	222.5338405	-3.937640499	0.000459917	0.00609478	-0.275167709
CBLL1	-23.82269844	62.27280039	-3.93762438	0.000459937	0.00609478	-0.275209537
OR7E47P	-2.802552734	16.03331963	-3.93627412	0.000461635	0.006113219	-0.278713294
FAM161A	-2.513321745	9.127184961	-3.934196574	0.000464258	0.006143891	-0.284103576
NSA2	-409.8567143	1609.189476	-3.93244133	0.000466486	0.00616929	-0.288656982
SERAC1	-2.150017318	4.945405664	-3.931128185	0.00046816	0.006187329	-0.292063112
PTPMT1	-10.3081625	52.85660503	-3.930348215	0.000469157	0.006196406	-0.294086097
TNFRSF1A	96.3533668	244.3505731	3.930048192	0.000469541	0.006197382	-0.294864227
PLK4	-0.682549805	3.42364043	-3.929036022	0.000470839	0.006210409	-0.297489226
NXT2	-14.13266393	101.537805	-3.92851013	0.000471514	0.006215219	-0.298853014
SEC61G	-56.61753333	473.1124591	-3.92671902	0.000473823	0.006241374	-0.303497473
DNAJC19	-10.66722552	57.80203735	-3.926486551	0.000474123	0.006241374	-0.304100231
GNG2	-4.610328776	14.69196338	-3.922446918	0.000479374	0.006306335	-0.31457276
THUMPD2	-9.163827344	49.75529077	-3.921918171	0.000480065	0.006311276	-0.31594327
WRN	-6.396008073	35.03853223	-3.919784265	0.000482865	0.006343917	-0.321473791
UQCRFS1	-145.1291776	910.5326252	-3.917000888	0.000486542	0.006388022	-0.328686221
ALAD	-7.25621888	64.52650234	-3.916608827	0.000487062	0.006390652	-0.329702028
ASPRV1	12.15339375	25.85529717	3.91532921	0.000488763	0.006408766	-0.333017227
TUBB3	10.42821667	70.8925689	3.91482667	0.000489433	0.006413339	-0.334319104
PIK3AP1	16.81624896	44.21768071	3.913551891	0.000491136	0.006428298	-0.337621321
SF3B1	-96.46095755	502.4861091	-3.913490606	0.000491218	0.006428298	-0.337780068
CCDC167	-24.53822734	81.42661807	-3.912723973	0.000492245	0.006436615	-0.339765806
GK	56.03819466	55.00747178	3.912535587	0.000492498	0.006436615	-0.340253747
MLF2	25.97889336	123.1092923	3.912053512	0.000493145	0.006440862	-0.341502345
ACSL1	332.2858616	458.0002847	3.911595452	0.000493761	0.006444692	-0.342688697
SNX3	-80.3185112	741.9880597	-3.908974491	0.000497299	0.006486632	-0.349476065
SCAPER	-16.82610059	57.19955942	-3.908049508	0.000498553	0.006498753	-0.351871118
HSP90AA1	205.5350247	1665.615531	3.906245701	0.000501009	0.006526501	-0.356541218
TBC1D9	-99.96065573	317.1723879	-3.903917721	0.000504195	0.006563729	-0.362567455
AGAP4	21.96004635	52.10375518	3.903508233	0.000504757	0.006563844	-0.363627349
SDC4	-6.460857682	21.76332212	-3.90343313	0.000504861	0.006563844	-0.363821738
ZBTB34	29.80604811	100.7072182	3.903035686	0.000505407	0.006566679	-0.36485042
SLC12A2	-3.280507943	11.38331328	-3.90202705	0.000506797	0.00657495	-0.367460872
H2AC6	333.7214168	625.9933833	3.90199661	0.000506839	0.00657495	-0.36753965
CT75	-0.846999349	4.48823999	-3.901857707	0.000507031	0.00657495	-0.367899128
GTF2F2	-5.15684349	19.25687627	-3.900760785	0.000508547	0.006590339	-0.370737808
HGS	15.45886406	105.3635627	3.900437554	0.000508995	0.006591866	-0.371574237
RASEF	317.2735262	1285.517179	3.899731238	0.000509975	0.006600276	-0.373401908
PIP4K2A	42.49237266	169.256407	3.898873514	0.000511167	0.00660487	-0.37562123
MRPS28	-23.62259727	124.8237406	-3.898846366	0.000511205	0.00660487	-0.375691472
ATPAF2	-7.079435417	21.99166494	-3.898762594	0.000511321	0.00660487	-0.37590822
MAU2	25.95280391	210.3717793	3.894889026	0.000516741	0.006667657	-0.385928974
LILRB1	36.26207578	130.9302949	3.894812038	0.000516849	0.006667657	-0.38612811
ESYT2	1.331753451	6.012365918	3.890253354	0.000523301	0.006746531	-0.397917283
ZC3H15	-113.1332436	848.4910213	-3.888878412	0.000525262	0.006765753	-0.401472182
TINAGL1	9.905560156	31.48596768	3.888733696	0.000525469	0.006765753	-0.401846322
CD1A	-4.236229232	14.54526519	-3.887569811	0.000527136	0.00678284	-0.404855203
SEC22C	-2.428046615	11.74020703	-3.886758391	0.0005283	0.006793455	-0.406952727
MRPL3	-73.67105391	404.8894759	-3.885818524	0.000529653	0.006806466	-0.409382119
DNAAF10	10.71669427	59.19055112	3.884128759	0.000532093	0.006830111	-0.413749416
FRMD8	19.17681315	81.40136299	3.883991543	0.000532292	0.006830111	-0.414104034
EPC2	-14.29370716	79.46040322	-3.883834981	0.000532518	0.006830111	-0.414508642
CES3	11.6147444	41.04502412	3.882680301	0.000534193	0.0068472	-0.417492577
INPP5F	-19.22443333	88.23455195	-3.882220413	0.000534862	0.006847244	-0.418680949
LRMDA	-19.73547526	50.703771	-3.882206526	0.000534882	0.006847244	-0.418716832
TRNT1	13.42418151	37.14328018	3.881824885	0.000535437	0.006849966	-0.419702976
MRPS21	-57.89601895	357.0703209	-3.879886055	0.000538268	0.006881772	-0.424712366
NCOA4	414.5607374	1751.97526	3.879166517	0.000539322	0.006890841	-0.426571253
XRCC6	-72.15279128	626.6380187	-3.878884596	0.000539736	0.006891468	-0.427299553
MDH2	-57.16608424	408.8029422	-3.878663037	0.000540061	0.006891468	-0.427871906
STX10	34.01751432	211.2104525	3.876291962	0.000543554	0.006931612	-0.433996457
GRPEL1	-26.95602122	125.0847292	-3.873624754	0.000547509	0.006977601	-0.440884547
AP5M1	-3.68413151	9.841020557	-3.872651012	0.00054896	0.006991635	-0.443398879
MTPAP	-14.82392396	58.68843838	-3.871000695	0.000551428	0.007018593	-0.447659776
TM9SF2	81.24715378	427.967202	3.8700652	0.000552832	0.007031981	-0.450074848
ZMYM3	-4.618195964	20.44681064	-3.869266171	0.000554034	0.007042784	-0.452137478
MRPL52	-3.364852409	14.74863647	-3.868930375	0.00055454	0.007044732	-0.453004268
LOC100507006	65.36332298	86.86359272	3.868346757	0.00055542	0.00705117	-0.454510707
TPK1	-26.6948791	123.6265065	-3.868126632	0.000555752	0.00705117	-0.455078877
CYP3A4	12.40482057	50.4241563	3.867613165	0.000556528	0.007056535	-0.456404161
NDUFB5	-57.09181471	458.0758307	-3.867137942	0.000557247	0.007057313	-0.457630685
KCTD17	5.584448568	24.11900439	3.867105867	0.000557296	0.007057313	-0.457713468
NTAQ1	-15.1295181	45.05971016	-3.866609137	0.000558048	0.007062369	-0.458995448
KPNB1	81.59502174	521.3045696	3.865189629	0.000560205	0.007085173	-0.462658687
C3AR1	-104.0005406	186.7019576	-3.864471534	0.000561299	0.007094519	-0.464511673
CNTN2	5.634830339	24.8563168	3.863857224	0.000562236	0.007101876	-0.466096763
PUF60	-37.82217806	247.1343661	-3.863052189	0.000563467	0.007112929	-0.468173862
ECH1	-33.22375117	194.4242967	-3.862668687	0.000564055	0.007115848	-0.469163301
EIF3I	-57.84355039	397.2685005	-3.859820031	0.000568436	0.007166597	-0.4765119
RPUSD2	-10.26114661	41.53975449	-3.857648746	0.000571798	0.007204436	-0.48211197
TINF2	20.90153203	149.8413617	3.855874633	0.000574559	0.007234667	-0.48668694
PDCL	-9.831899544	37.44310718	-3.85484468	0.000576168	0.007250359	-0.489342617
CAPRIN1	15.02482122	95.92262939	3.854122205	0.0005773	0.007260023	-0.491205345
YLPM1	-20.85552083	104.1741977	-3.852783866	0.000579401	0.00727839	-0.494655644
TAF11	-9.544870508	38.49176411	-3.852650879	0.00057961	0.00727839	-0.49499847
BTBD18	-10.58758737	38.0302627	-3.852304274	0.000580156	0.00727839	-0.495891961
GGCT	-32.49987227	246.4851227	-3.85217497	0.00058036	0.00727839	-0.49622528
C10orf143	-11.7535431	49.24394019	-3.852034332	0.000580581	0.00727839	-0.49658781
COX8A	-62.90981875	486.7380399	-3.851488177	0.000581443	0.007284619	-0.49799563
RPL24	-398.7708616	3907.462687	-3.851099437	0.000582057	0.007287742	-0.498997641
COX6A1	-122.680477	1150.204503	-3.84793011	0.000587085	0.007346102	-0.507165684
NDUFB9	-112.6003667	754.3415786	-3.846982947	0.000588596	0.007360402	-0.509606319
CLN8	-9.611710807	36.41365039	-3.845564322	0.000590867	0.007380986	-0.513261453
CISD2	-1.746757878	10.67544785	-3.845412036	0.000591111	0.007380986	-0.513653798
MDH1	-69.95938281	439.2899299	-3.845262682	0.000591351	0.007380986	-0.514038583
FXR2	6.694286523	43.28632798	3.843802216	0.000593699	0.007405669	-0.517800985
VPS51	-60.20434388	260.1128764	-3.843109857	0.000594815	0.007414966	-0.519584458
PAFAH1B3	-8.221961198	42.38443286	-3.840106186	0.000599682	0.007470976	-0.527320549
CDK2	8.803896875	58.72918916	3.838492812	0.000602312	0.007499069	-0.531475077
USP16	-50.2566668	414.6049901	-3.838236987	0.00060273	0.007499602	-0.532133791
TIMM17A	-19.42342734	137.5557752	-3.835806629	0.000606717	0.007544503	-0.538390918
MZF1-AS1	3.509169792	7.337648096	3.834757447	0.000608445	0.007561295	-0.541091724
RFX3	-1.599888281	8.163213428	-3.834297957	0.000609204	0.007566017	-0.542274468
HECA	-164.5989457	1036.741945	-3.83313684	0.000611125	0.007580541	-0.545263029
OSTF1	110.8977099	687.3484909	3.83313264	0.000611132	0.007580541	-0.545273837
MRTO4	-16.75278411	70.05527446	-3.830955936	0.00061475	0.007620683	-0.550875603
NDUFA7	-6.287903125	26.21405098	-3.830700999	0.000615175	0.007621224	-0.551531618
CHCHD6	-4.66980638	19.8142583	-3.830311506	0.000615825	0.007622798	-0.552533853
STYX	-23.49015872	115.7093151	-3.830167774	0.000616065	0.007622798	-0.552903693
CUL4A	25.38979922	139.5092932	3.828597419	0.000618693	0.007650581	-0.556944118
MLX	6.25468112	30.94048091	3.826891254	0.000621561	0.007681293	-0.561333373
YIPF1	18.61839792	95.69776831	3.826429375	0.000622339	0.007683408	-0.56252149
LINC02806	0.813782682	4.396016113	3.826333653	0.000622501	0.007683408	-0.562767715
PPP4C	28.1192459	203.8647734	3.825329545	0.000624197	0.007699591	-0.565350455
POLDIP2	-12.95703646	116.588675	-3.824978555	0.000624791	0.007702164	-0.566253212
UTP6	30.56891836	201.4069171	3.823816331	0.000626763	0.007721699	-0.569242296
PDZD11	-16.64058633	103.4085205	-3.823090265	0.000627997	0.00773214	-0.571109493
TFEC	-46.13891576	95.71320381	-3.822802278	0.000628487	0.007733412	-0.571850065
CENPH	-3.377959635	12.90223218	-3.82219994	0.000629514	0.007739286	-0.573398952
OGFOD1	-7.005075521	34.69585596	-3.822067865	0.000629739	0.007739286	-0.573738567
S1PR4	35.55889297	140.0287048	3.821288604	0.00063107	0.007750878	-0.575742264
ZBTB44	-7.009727409	22.26204897	-3.819573348	0.00063401	0.0077822	-0.580152201
ETAA1	-2.422480273	23.99161519	-3.818637633	0.000635619	0.00779483	-0.582557664
LDAF1	-8.912372135	36.7894498	-3.818521612	0.000635819	0.00779483	-0.582855909
SLC16A7	-21.19452292	94.50317051	-3.818239527	0.000636305	0.007796007	-0.583581028
PI3	103.8952658	76.7648562	3.817411768	0.000637734	0.007806551	-0.585708735
SPATA24	38.03900026	122.1465275	3.817201647	0.000638097	0.007806551	-0.586248815
TET2	30.66898451	87.21825908	3.817062199	0.000638338	0.007806551	-0.586607239
CIDECP1	1.472463802	11.17861948	3.815198857	0.000641568	0.007841254	-0.59139617
NUSAP1	-10.35847057	31.99573423	-3.812035966	0.000647087	0.007903876	-0.599523312
RTRAF	-173.3101376	1059.367915	-3.811747631	0.000647593	0.007905218	-0.600264091
GTF2IP12	47.19824108	124.2926494	3.811211155	0.000648534	0.007911877	-0.601642331
H2BC4	52.1291069	51.59626387	3.810740798	0.000649361	0.007917127	-0.602850657
ANP32B	-167.2037074	1148.131854	-3.80761013	0.000654888	0.007979652	-0.610891968
GSPT2	-16.45933906	55.32473545	-3.807314852	0.000655412	0.007981167	-0.611650297
PINK1	19.33654167	56.45873569	3.805685979	0.000658308	0.008011555	-0.6158332
TSPAN18	-9.575291797	28.21379551	-3.805054325	0.000659435	0.008018501	-0.617455116
C14orf178	3.72121224	17.83389458	3.804916106	0.000659682	0.008018501	-0.617810015
TCEAL8	-14.7115237	77.92733799	-3.804520501	0.000660388	0.008022213	-0.618825762
GK3	12.48554108	17.77470513	3.803382644	0.000662425	0.008042068	-0.621747115
SLC49A4	-28.54464362	80.13976685	-3.800745206	0.00066717	0.008094757	-0.628517422
EZR	-101.945804	387.9971636	-3.799460859	0.000669493	0.00811801	-0.631813787
IER5L	4.304572786	18.2369481	3.799043869	0.000670249	0.00812184	-0.632883941
RHBG	8.204804883	37.88532524	3.798838267	0.000670622	0.00812184	-0.633411579
ZUP1	-8.722154036	47.36185913	-3.797639686	0.0006728	0.008143286	-0.636487329
NSRP1	-14.39831035	103.7901748	-3.796679452	0.00067455	0.008159527	-0.638951212
LINC01512	1.297966862	6.93232373	3.795793361	0.000676169	0.008174162	-0.641224668
PMM2	-11.99072539	60.30544312	-3.79515567	0.000677337	0.008183324	-0.642860695
CAMK1D	14.77096484	35.31448506	3.790909847	0.00068516	0.008272839	-0.653751252
TTC23	0.63679362	5.342419189	3.789322251	0.000688108	0.008303416	-0.657822414
PRMT6	-8.515694336	24.1242188	-3.787742537	0.000691053	0.008330837	-0.661872808
PI4K2A	-17.83816198	92.04772661	-3.787656542	0.000691214	0.008330837	-0.662093284
FGD5-AS1	4.395121615	23.29209419	3.786568238	0.000693251	0.008348153	-0.664883358
CCNC	-7.198081706	18.61939648	-3.786177384	0.000693984	0.008348153	-0.665885319
GOLGA5	27.75465996	162.5364831	3.786152308	0.000694031	0.008348153	-0.665949601
FBN3	1.890337435	11.78643247	3.785997291	0.000694322	0.008348153	-0.666346982
ATP5MJ	-39.71060273	241.5434532	-3.785184953	0.000695848	0.008361475	-0.668429286
ACTMAP	-15.29456009	50.79986631	-3.784205297	0.000697693	0.00837861	-0.670940289
TLR4	22.43298633	46.84985786	3.782944121	0.000700076	0.008402172	-0.674172554
MRFAP1L2	-36.58432201	132.4397907	-3.782530612	0.000700859	0.008406519	-0.675232257
TRIM66	14.66495684	49.11279937	3.781930817	0.000701996	0.008411316	-0.676769292
NFE2L2	-3.011966797	15.06162256	-3.781875696	0.000702101	0.008411316	-0.67691054
TRAPPC6A	-20.05786966	106.5618626	-3.779453547	0.000706712	0.008461484	-0.683116679
RARA	3.234046289	7.137122314	3.777392226	0.000710659	0.008502904	-0.688397252
PPP2R5E	-58.15250859	334.3735203	-3.777042718	0.00071133	0.008502904	-0.689292505
STIM1	16.47769805	62.78271235	3.77698177	0.000711447	0.008502904	-0.689448621
EIF3K	-120.1150522	772.4441786	-3.776560152	0.000712258	0.008507507	-0.69052854
POGLUT3	-11.27754622	39.79682197	-3.77488919	0.000715481	0.008537819	-0.694808097
DDIT3	53.71935039	94.63176919	3.774801474	0.000715651	0.008537819	-0.695032732
SLC25A26	-15.76974102	91.64628447	-3.77453477	0.000716166	0.008538875	-0.695715735
DYRK4	-8.489698698	45.08513057	-3.773254385	0.000718648	0.008563351	-0.698994443
SLC9A3-OT1	-5.344130339	14.32794502	-3.772593266	0.000719932	0.008573544	-0.700687241
SELENOM	-10.06249167	25.83784189	-3.771580083	0.000721905	0.008591919	-0.703281307
PBDC1	-36.05233737	194.0743307	-3.771276618	0.000722497	0.008593845	-0.704058226
CNOT8	29.19615254	170.6310071	3.770649088	0.000723723	0.008603302	-0.70566474
SELENOK	-95.72601602	647.1061875	-3.769240568	0.000726481	0.008630956	-0.709270309
ADARB2-AS1	2.524151563	12.71848735	3.767769586	0.000729372	0.008659168	-0.713035289
C3orf33	-0.773530664	3.628873633	-3.767592004	0.000729722	0.008659168	-0.713489779
FMNL1	29.94987578	77.41058433	3.765649727	0.000733559	0.008699533	-0.718460209
KBTBD4	-9.513567969	36.61007695	-3.763908185	0.000737016	0.008735347	-0.722916214
UBE2F	-34.50401745	183.0497559	-3.7633362	0.000738155	0.00874366	-0.724379575
EDEM3	21.87220039	93.37547886	3.762368083	0.000740087	0.008761346	-0.726856228
CYC1	-27.87139974	152.5167188	-3.761439025	0.000741945	0.008778144	-0.729232757
USP46	-8.071471224	19.51694707	-3.760592741	0.000743642	0.008793012	-0.73139738
ZRANB2	47.16852096	290.8053657	3.760146438	0.000744538	0.008798404	-0.732538866
SAP130	9.202588151	81.39224424	3.759766427	0.000745302	0.008802227	-0.733510765
GPN1	-25.24050645	160.4634871	-3.755483235	0.000753966	0.008893545	-0.744462976
MUC8	17.94926159	78.20427266	3.755422899	0.000754089	0.008893545	-0.744617226
CLK1	115.5140846	470.6935918	3.755285115	0.000754369	0.008893545	-0.74496947
RHBDD2	-12.71013841	100.8210924	-3.75495411	0.000755043	0.008896171	-0.745815667
CHID1	-8.139611393	34.06956411	-3.754738599	0.000755482	0.008896171	-0.746366596
PTER	-18.48740254	74.99389727	-3.753714256	0.000757573	0.008915536	-0.748985065
TCF3	19.58363301	110.6591772	3.751964145	0.000761158	0.008952454	-0.75345821
GNAQ	66.71394961	405.5377175	3.751304375	0.000762514	0.008963124	-0.755144348
ATP1A1	-51.03862904	386.3141773	-3.751017472	0.000763104	0.00896479	-0.75587754
ATP5MC3	-114.9466917	716.7859312	-3.750438765	0.000764296	0.008973518	-0.757356388
ANKRD46	-15.58451328	41.38291187	-3.750039588	0.000765119	0.00897791	-0.758376416
E2F3	14.83289323	66.30011846	3.74822862	0.000768865	0.009016571	-0.763003562
ALDH8A1	-4.417789974	9.517395654	-3.747567319	0.000770238	0.009027367	-0.764693043
GPX7	-15.36673164	61.28894302	-3.746447378	0.000772567	0.009049362	-0.767554017
RPGRIP1	16.25551563	24.67944429	3.746020853	0.000773456	0.009054468	-0.768643533
PEBP1	-65.41323437	273.2227027	-3.745394438	0.000774764	0.009063214	-0.770243568
IBA57	-6.439497591	11.99639551	-3.745228488	0.00077511	0.009063214	-0.770667436
ZNF709	-0.681408789	3.650389258	-3.744272359	0.000777111	0.009081294	-0.773109441
DDX27	-26.11964388	174.96762	-3.744039035	0.0007776	0.009081697	-0.773705331
LSM5	-1.746491667	9.807677979	-3.742438293	0.000780963	0.009108501	-0.777793152
TPGS1	-8.154327865	26.81758828	-3.742367997	0.000781111	0.009108501	-0.777972653
RALBP1	55.85041055	227.5459418	3.742141729	0.000781588	0.009108501	-0.778550424
SLC66A2	-19.23554069	90.12862832	-3.742079634	0.000781718	0.009108501	-0.77870898
CKLF	87.09581224	362.0772396	3.741177847	0.000783621	0.009125348	-0.78101154
TCTA	-11.85743568	86.27623179	-3.740410932	0.000785242	0.009138905	-0.782969577
H2BC15	1.118198177	5.904655908	3.738603757	0.000789076	0.00917818	-0.787582999
LINC00639	1.703747396	5.018477344	3.737193317	0.000792081	0.009207772	-0.791183094
B4GALT1	10.12103223	43.23368232	3.73673015	0.00079307	0.009213911	-0.792365209
GPR65	-116.9600004	506.0842525	-3.735480778	0.000795745	0.00923961	-0.795553658
CCPG1	30.72858568	67.71183213	3.733222438	0.000800601	0.009290462	-0.801316113
ANAPC15	-18.96833424	102.3572221	-3.733012476	0.000801054	0.009290462	-0.801851799
NFE4	14.22026198	14.73994956	3.732211641	0.000802784	0.009305126	-0.80389491
PIGX	12.63170586	34.06337393	3.731648439	0.000804003	0.009313851	-0.805331676
CCDC157	11.33785267	34.3156396	3.730593769	0.00080629	0.009334936	-0.808022009
LINC01310	3.155138151	16.90934741	3.730108241	0.000807345	0.00934174	-0.809260442
SUPV3L1	-14.15351107	68.11970142	-3.726767079	0.000814643	0.009420722	-0.817781227
EIF2B5	-2.183383203	10.38705708	-3.725877033	0.000816598	0.009437865	-0.820050621
RPS17	-473.3922746	5493.14355	-3.725505125	0.000817416	0.009438057	-0.820998837
ZC4H2	-7.632628451	34.45079717	-3.725440104	0.000817559	0.009438057	-0.821164611
LRP10	111.0744332	460.3193032	3.724395048	0.000819862	0.009459187	-0.823828894
IMPACT	-6.813656901	33.17117563	-3.723839206	0.00082109	0.009466198	-0.825245863
DPP3	-9.891509245	44.55154072	-3.723691178	0.000821418	0.009466198	-0.825623208
VWA5A	-10.19212826	40.4910167	-3.722184538	0.000824756	0.009499192	-0.829463559
TNFAIP3	-580.0599085	990.7604672	-3.721056912	0.000827263	0.009522581	-0.832337468
CSDE1	-85.58473607	643.6376292	-3.719216181	0.000831372	0.009564368	-0.83702818
SIRT1	-24.33729577	140.8621143	-3.717459527	0.000835312	0.009604162	-0.841503888
CDC23	-15.75727031	83.9455583	-3.716626085	0.000837187	0.009616729	-0.843627127
ARHGEF10L	-0.985736589	6.246136914	-3.716546182	0.000837367	0.009616729	-0.843830675
PWP1	-56.6200151	352.6423942	-3.715466961	0.000839802	0.009639156	-0.846579782
ZNF805	-4.816933464	17.75411274	-3.715124012	0.000840578	0.009642517	-0.847453322
ZNF570	-3.252755143	9.83150498	-3.714491743	0.000842009	0.009653392	-0.849063726
MGMT	-12.98220762	64.95513018	-3.712103323	0.000847437	0.009706647	-0.855146223
TP53TG1	-9.097680078	36.23547178	-3.71202049	0.000847625	0.009706647	-0.855357147
EXOSC2	-13.52413477	73.10240781	-3.710376988	0.000851381	0.009744069	-0.859541769
CYP20A1	-8.021936458	55.46714131	-3.710063183	0.0008521	0.009746715	-0.860340694
USP33	36.35713529	350.7125892	3.709484143	0.000853428	0.009756321	-0.861814828
UBL3	-45.48363685	322.0147932	-3.70707548	0.000858974	0.00981411	-0.867945993
TATDN1	-16.80709948	77.55627393	-3.70652705	0.000860242	0.009822978	-0.869341808
NDUFAF2	-17.08648854	102.3783209	-3.706129623	0.000861162	0.009827865	-0.870353258
STAT5A	27.36899622	183.3146467	3.705745515	0.000862051	0.009832405	-0.871330774
TMEM272	20.03030951	39.64907808	3.704331033	0.000865336	0.00986424	-0.874930188
HS2ST1	-2.411824414	12.82397803	-3.702776371	0.000868961	0.009899908	-0.878885764
ANKRD27	16.84268503	107.8687003	3.701797899	0.000871249	0.009920326	-0.881375022
THBS1	-1.161612109	4.708910986	-3.701159185	0.000872746	0.009931714	-0.882999802
KLHDC8B	14.22052578	44.41409678	3.699955638	0.000875574	0.009958223	-0.886061155
CYP4F2	11.95774948	16.6525499	3.699574673	0.000876471	0.009962755	-0.887030109
PPP1R3F	3.829551953	16.9632814	3.699033895	0.000877746	0.009971573	-0.888405474
NFKBIE	-23.21942969	72.76502798	-3.697504804	0.00088136	0.010006945	-0.892294041
USB1	10.22016999	54.94225493	3.697025359	0.000882497	0.010008715	-0.893513181
GTF2H1	25.95306159	129.599378	3.697016336	0.000882518	0.010008715	-0.893536124
H2BC12L	51.34301361	151.3307458	3.694836396	0.000887702	0.010059753	-0.899078604
POLD2	-9.460777344	47.37564609	-3.694701125	0.000888025	0.010059753	-0.89942249
BTN2A1	71.47128984	326.5384781	3.694319401	0.000888936	0.01006437	-0.90039289
TRIM44	-6.128526562	21.68554063	-3.693914171	0.000889905	0.010069628	-0.901423007
ZNF195	-13.95341016	77.41071611	-3.692963533	0.00089218	0.01008806	-0.903839423
FBL	-169.0755382	672.3479836	-3.692782738	0.000892614	0.01008806	-0.90429896
KAZN	9.143525911	10.22272407	3.692235218	0.000893927	0.01008806	-0.90569057
DKFZP586I1420	-31.23567513	223.1302995	-3.692001389	0.000894489	0.01008806	-0.906284862
UBE2D2	-42.92953229	331.7074738	-3.691983317	0.000894533	0.01008806	-0.906330793
SELENOW	-83.94577513	517.7989933	-3.691970862	0.000894562	0.01008806	-0.906362448
MGST3	-68.49874596	261.91496	-3.686499725	0.000907804	0.01022972	-0.920263887
GPLD1	1.195106901	6.865915381	3.686358605	0.000908148	0.01022972	-0.920622358
UPP1	-25.04617135	132.694225	-3.684818773	0.000911911	0.010266315	-0.9245335
NRBP1	10.12707201	88.50981538	3.683731461	0.000914576	0.01029053	-0.9272949
LAT2	3.991158984	19.72862275	3.682848508	0.000916747	0.010309146	-0.929537088
FBXL13	3.770239388	5.564297461	3.682076463	0.000918649	0.010324723	-0.931497475
DUSP12	-30.5913	211.153148	-3.681472367	0.00092014	0.010335666	-0.933031302
LAGE3	-15.96922331	95.95729805	-3.680094886	0.000923548	0.010368122	-0.936528459
PCMT1	-47.98628711	432.7708417	-3.676617453	0.000932207	0.010459454	-0.94535491
ALG12	-2.909390365	16.38296357	-3.676267762	0.000933082	0.010463397	-0.946242332
SSR2	-122.4213102	1032.235978	-3.675093934	0.000936025	0.010490516	-0.949220982
DSCC1	6.323720052	27.17318799	3.674164493	0.000938362	0.010510813	-0.951579245
GPD1	2.392626823	8.597922998	3.671993168	0.000943844	0.010566291	-0.957087699
ESF1	-26.08915221	157.8075938	-3.67121524	0.000945815	0.010582433	-0.959060949
LSM7	-60.99734889	393.3651384	-3.670724784	0.00094706	0.01058715	-0.960304937
TMED3	-17.84408926	106.805906	-3.670631804	0.000947296	0.01058715	-0.960540762
VEGFA	-24.13464831	55.52495249	-3.667947227	0.000954141	0.010657687	-0.967348778
TOPBP1	23.28290208	182.0776758	3.666009934	0.00095911	0.010707209	-0.97226059
AKIRIN1	55.22417155	228.5685875	3.664906306	0.000961953	0.010732941	-0.975058314
SLC25A36	-115.1531482	444.7500681	-3.664660979	0.000962585	0.010734009	-0.975680182
EAPP	-47.41662826	311.3714791	-3.664046591	0.000964172	0.010745707	-0.977237501
PHF13	16.99417435	83.22380664	3.663410757	0.000965817	0.010758039	-0.978849082
RILPL2	-126.2206473	666.3523706	-3.662984015	0.000966922	0.010764352	-0.979930644
IGFBP6	-2.817236979	14.16705142	-3.661552814	0.000970639	0.010795473	-0.983557636
STT3B	-81.94441497	444.8543445	-3.661491514	0.000970798	0.010795473	-0.983712973
RIDA	-10.69814557	56.3786332	-3.661035023	0.000971987	0.010802678	-0.984869713
LIN7A	19.88114336	25.87127607	3.659236477	0.000976683	0.01084884	-0.989426685
ITM2B	334.1850348	1894.375564	3.656864408	0.000982911	0.010911952	-0.995435557
CD48	-350.4359052	2436.866834	-3.655854261	0.000985575	0.010935449	-0.997994014
ZBED5	-56.549425	290.6198986	-3.654178017	0.000990011	0.010978571	-1.002238965
XXYLT1	-8.071228516	32.44714839	-3.652854724	0.000993526	0.011011445	-1.005589598
TP53I11	7.042258268	34.63531504	3.65166047	0.000996709	0.011040601	-1.008613123
RBM15	-15.22276426	85.68225	-3.650741036	0.000999167	0.01106169	-1.010940634
ERCC6L2	-10.18926263	43.37082778	-3.648527712	0.001005107	0.011121287	-1.016542705
ZNF385C	-1.346855859	5.826336816	-3.647978893	0.001006585	0.011131479	-1.017931613
UTP18	-46.56865755	334.8965095	-3.646378708	0.001010907	0.01117309	-1.021980798
GLRX2	-22.46682643	91.95129141	-3.645138692	0.001014268	0.011204046	-1.02511815
NAXE	-22.07779896	145.1369158	-3.643819804	0.001017855	0.01123746	-1.02845463
FMNL3	-6.639866927	30.27439565	-3.643253754	0.001019399	0.011248285	-1.029886467
ZNF283	-0.850773307	4.081408154	-3.642003494	0.001022816	0.01127976	-1.033048749
ZNF624	-1.734155859	7.250650488	-3.640648829	0.001026531	0.011314485	-1.036474655
SMIM30	-3.306560156	21.33070527	-3.64001338	0.001028278	0.011324294	-1.038081523
PLGRKT	-38.33449323	166.2743392	-3.639913008	0.001028554	0.011324294	-1.038335326
ACOD1	-1.817669792	5.201404541	-3.639454227	0.001029817	0.011331961	-1.039495378
UGDH	-8.032870833	37.31307148	-3.638425983	0.001032655	0.011356929	-1.042095154
SMIM20	-18.7156612	127.1947397	-3.637895277	0.001034122	0.011366811	-1.043436866
RPL32	-452.0807283	6342.612683	-3.636968066	0.001036691	0.011388779	-1.045780835
FAM107B	-84.45923932	389.8482875	-3.636453254	0.001038119	0.011397297	-1.047082176
NIFK-AS1	-2.274998307	9.383174072	-3.636216497	0.001038777	0.011397297	-1.047680628
ZMYM5	17.76256094	105.9476522	3.635957644	0.001039497	0.011397297	-1.048334914
DUSP14	-5.594426042	26.14121636	-3.635787873	0.001039969	0.011397297	-1.048764025
NPTXR	-2.988399219	8.234479785	-3.63556732	0.001040583	0.011397297	-1.049321478
ZBED1	-12.84875605	55.72448921	-3.635457666	0.001040888	0.011397297	-1.049598629
MPC1	-25.45127096	191.0728128	-3.63373335	0.0010457	0.011440557	-1.053956418
MPC2	-33.9337276	284.1769595	-3.63363188	0.001045984	0.011440557	-1.054212838
DUSP4	-3.468524219	8.882225391	-3.6326338	0.00104878	0.011464863	-1.056734869
PRR34	5.097253906	24.16259014	3.628418702	0.001060668	0.011588482	-1.067383128
PLA2G4F	4.510608854	16.22026104	3.62799391	0.001061874	0.011595311	-1.068455993
ANXA1	-461.4790118	1955.369733	-3.627724932	0.001062637	0.011597315	-1.069135305
VPS41	-1.520827214	5.585345117	-3.626766952	0.001065362	0.011620708	-1.071554569
DAPK2	11.00132409	18.74012026	3.624887269	0.001070729	0.011672873	-1.076300794
PRR7	6.689245964	25.61002148	3.623997161	0.001073279	0.011694298	-1.078548014
HDHD2	-26.65912174	177.5840697	-3.623554435	0.00107455	0.011701169	-1.079665669
CDC34	20.86672793	100.892369	3.623369575	0.001075081	0.011701169	-1.080132332
CMC4	-26.24961914	152.8188337	-3.622406611	0.001077852	0.011724936	-1.082563103
MTERF1	-4.697236849	25.55475869	-3.621052634	0.001081758	0.011761034	-1.085980486
RASA1	-42.91246263	262.088925	-3.620730379	0.00108269	0.011764765	-1.086793775
SKA3	1.736377865	9.346327148	3.620394464	0.001083663	0.01176893	-1.087641511
TUBGCP6	-7.166711589	36.73540859	-3.620170035	0.001084313	0.011769593	-1.088207877
MYG1	-12.20797148	61.36712168	-3.618597189	0.001088879	0.01181274	-1.092176727
LMAN2L	7.049222917	54.96391387	3.61785973	0.001091026	0.011829614	-1.094037377
ZNF276	14.50737982	78.30534648	3.617471275	0.001092159	0.011835475	-1.095017413
ACAP3	-6.60269362	53.11570342	-3.617231361	0.001092859	0.011836644	-1.095622677
TNFSF9	-2.140167708	7.314293506	-3.616664563	0.001094515	0.011848158	-1.097052553
RARA-AS1	31.77460026	77.29272598	3.616320414	0.001095522	0.011852634	-1.097920705
DPP8	49.06651797	386.4150167	3.615993862	0.001096478	0.011853422	-1.098744439
DNTTIP1	21.86754492	82.39938354	3.615890354	0.001096781	0.011853422	-1.099005535
TFCP2	10.84069023	63.12217627	3.615405373	0.001098203	0.011862372	-1.100228847
NBEAL1	-5.727208333	27.05686455	-3.614844681	0.001099849	0.011868769	-1.101643052
JADE3	-2.142091667	6.861142188	-3.614798975	0.001099983	0.011868769	-1.101758332
POMP	-91.66263633	757.4684651	-3.614445444	0.001101022	0.011869922	-1.10264998
C2orf76	-8.903428906	46.34763608	-3.61435848	0.001101278	0.011869922	-1.102869309
S100A8	1002.95222	7505.784007	3.614016368	0.001102285	0.011874368	-1.10373212
RPS3	-599.7659786	4461.689263	-3.613417395	0.001104049	0.01188697	-1.105242664
JOSD1	-58.39110365	292.8023272	-3.611635694	0.001109315	0.01193723	-1.109735363
TMEM241	37.55192148	127.9476893	3.608913166	0.001117408	0.012017846	-1.116598841
ZNF581	-27.52727695	141.6145049	-3.608356731	0.001119069	0.012029237	-1.118001374
QKI	21.37006745	91.20635449	3.607546296	0.001121492	0.012048808	-1.120043987
LGALS8-AS1	3.638942188	19.27906196	3.607174691	0.001122605	0.012053612	-1.12098052
SRXN1	45.42237057	133.4983269	3.606994351	0.001123146	0.012053612	-1.121435005
BCAT2	-7.245616276	35.75525996	-3.605974279	0.001126208	0.012079988	-1.124005595
NCOA5	21.8881929	105.42265	3.605698259	0.001127038	0.012082405	-1.124701119
TLR10	6.701455859	19.84622417	3.604296265	0.001131263	0.012121196	-1.128233609
ENO1	-72.45359297	540.9695474	-3.603968088	0.001132254	0.012125315	-1.129060416
TMEM116	-15.08110286	60.10642754	-3.603058002	0.001135007	0.012143792	-1.131353134
VRK1	-16.53680286	97.37870811	-3.602996032	0.001135195	0.012143792	-1.131509241
AKAP10	7.416047396	30.5407938	3.602472333	0.001136783	0.012154268	-1.132828455
COMMD2	-4.697305078	30.49052539	-3.601962548	0.00113833	0.012164303	-1.134112546
SERPINB13	0.666861198	3.164102979	3.599673982	0.001145302	0.012232263	-1.139876358
RNGTT	-12.35912865	52.28828906	-3.599454396	0.001145973	0.012232892	-1.140429317
PDSS2	-11.82512865	46.74798296	-3.598370809	0.00114929	0.012260365	-1.143157816
SF3A2	-7.118209115	29.99375039	-3.598213153	0.001149774	0.012260365	-1.143554773
RBM38	-29.3145349	90.84126309	-3.597567618	0.001151755	0.012268443	-1.145180072
C5AR1	278.6729698	491.8896634	3.597566341	0.001151759	0.012268443	-1.145183289
ZNF395	-30.91883125	149.3977458	-3.597295121	0.001152592	0.01227078	-1.145866121
PIGF	29.04115977	201.4283062	3.596603573	0.00115472	0.012286889	-1.1476071
PTPN6	107.2116608	628.6279289	3.595980639	0.00115664	0.012300769	-1.149175234
HAX1	-34.15901641	242.4861054	-3.594151186	0.001162297	0.012354353	-1.153779992
ABRAXAS1	-9.632190951	50.8443103	-3.593875696	0.001163151	0.012356859	-1.154473326
SMC2	-6.123570833	25.40661943	-3.59354387	0.001164181	0.012360118	-1.15530842
ADNP	22.21211328	221.8789229	3.593378275	0.001164695	0.012360118	-1.155725155
SLC7A9	3.243942448	12.57077354	3.592445376	0.001167596	0.012384324	-1.158072743
SNW1	-35.98414544	362.9823472	-3.591106002	0.001171773	0.012422033	-1.161442803
EIF3G	-83.19126393	499.9591075	-3.59072711	0.001172957	0.012427993	-1.162396064
MLLT3	-28.42463437	82.79807197	-3.58836789	0.001180357	0.012499769	-1.168330815
AHCYL2	-4.91290026	32.19714102	-3.586734743	0.001185505	0.012547646	-1.172438224
SEPTIN7	-12.1677069	58.94410054	-3.586182031	0.001187253	0.012559489	-1.17382815
NSMCE2	-17.54886849	125.3870042	-3.585665662	0.001188888	0.012570129	-1.175126609
LINC02987	3.655474219	22.36066924	3.583883552	0.001194547	0.012623284	-1.179607352
JPT1	46.17381536	163.2062633	3.583449347	0.00119593	0.012629609	-1.180698942
SLC35D1	-24.21275312	103.8239555	-3.583298773	0.001196409	0.012629609	-1.181077473
ZCWPW1	5.136883008	29.86901323	3.580556663	0.001205181	0.01271549	-1.187969859
TOMM5	-32.17723242	215.4792147	-3.58006713	0.001206754	0.012725362	-1.189200105
NAPB	5.249622786	16.08892598	3.578977143	0.001210262	0.012755629	-1.191939124
USP54	-3.50419401	15.87615596	-3.574500479	0.001224776	0.012901794	-1.20318517
TRMT11	-30.76152533	150.7323108	-3.574178806	0.001225826	0.012906045	-1.203993055
SELENOS	-49.49929336	251.7702139	-3.573719846	0.001227324	0.01291502	-1.205145688
ME2	48.31123366	316.8660889	3.573372138	0.001228461	0.012920177	-1.206018884
KIAA0319	2.019739453	9.126850977	3.57113299	0.001235805	0.012985226	-1.211641268
SUZ12	1.977798893	9.191859033	3.571090316	0.001235946	0.012985226	-1.211748407
TRMT6	-16.5853668	77.42245889	-3.570698752	0.001237234	0.01298573	-1.21273146
LINC-PINT	49.64352064	179.9203817	3.570680886	0.001237293	0.01298573	-1.212776313
DMAP1	-9.795533854	70.22853135	-3.570174045	0.001238963	0.012996349	-1.214048717
EI24	-10.70552201	75.48795303	-3.569979303	0.001239606	0.012996349	-1.214537588
FYB1	93.26170872	613.220544	3.567119232	0.001249077	0.013088776	-1.221716229
CAPNS1	-81.80067135	595.4772477	-3.565411223	0.001254766	0.013141502	-1.226002197
UBR5-DT	45.62229206	75.83974136	3.565067878	0.001255913	0.013146622	-1.22686367
KCNA6	1.805575456	8.226993018	3.564181004	0.001258879	0.013168135	-1.229088743
KCTD18	9.912105469	48.46792646	3.564058677	0.001259289	0.013168135	-1.229395633
CDKN1A	-67.19236263	177.1053146	-3.563862991	0.001259945	0.013168135	-1.229886551
CARM1	-6.063348177	48.21279331	-3.562315116	0.001265143	0.013215553	-1.233769362
FRY	5.109195638	18.1013627	3.56095092	0.001269742	0.013255593	-1.237190881
POLR2J4	11.45068717	50.71889692	3.560681288	0.001270653	0.013255593	-1.237867083
NR3C1	75.33234401	548.4868479	3.560575384	0.00127101	0.013255593	-1.23813267
BAG4	-8.78636849	22.00765688	-3.560392316	0.001271629	0.013255593	-1.238591763
TMEM71	120.9334897	415.5595605	3.560033474	0.001272844	0.013261331	-1.239491631
SELPLG	96.72910573	816.2080479	3.559793602	0.001273656	0.013262878	-1.240093137
RPA3	-23.78932643	124.1470628	-3.559270326	0.001275429	0.013274429	-1.24140526
CENPM	7.611925651	30.16556401	3.55822615	0.001278975	0.013304408	-1.244023327
VTI1B	-39.92471562	309.0353573	-3.556190478	0.001285916	0.013369651	-1.24912652
NEMF	16.58630065	109.7093407	3.555212235	0.001289265	0.013397494	-1.251578461
ALG9	-7.481420768	32.77189321	-3.554223368	0.001292658	0.013425776	-1.254056769
AREG	-0.936339193	3.827786475	-3.552758379	0.001297702	0.013463496	-1.257727845
MICOS13	-24.94736224	174.7922523	-3.552465259	0.001298713	0.013463496	-1.258462297
CYP2B7P	3.332127799	15.42016235	3.552437231	0.00129881	0.013463496	-1.258532522
P4HB	13.9927791	69.77044272	3.552296121	0.001299297	0.013463496	-1.258886083
IFTAP	-3.66719401	14.70331973	-3.552191292	0.001299659	0.013463496	-1.259148735
POLR3C	-11.81070182	83.90503633	-3.551872901	0.001300759	0.013467911	-1.259946457
ANXA5	-219.0110742	984.270336	-3.551591786	0.001301731	0.013470997	-1.26065076
ARL11	13.39132526	34.02774917	3.55019362	0.001306577	0.013514142	-1.264153395
DGLUCY	9.53930306	35.38707505	3.549820796	0.001307872	0.013515782	-1.265087291
DOK1	6.71895625	42.37072656	3.549758575	0.001308088	0.013515782	-1.265243145
IFT172	4.861522526	26.49137324	3.54921752	0.00130997	0.013528231	-1.266598369
PILRA	54.6139638	146.5985423	3.548371303	0.001312918	0.013551678	-1.268717796
BCL2	-5.305961068	20.61287822	-3.547751353	0.001315083	0.013567009	-1.270270395
CPNE8	-13.27611888	36.14212705	-3.547149307	0.001317188	0.013581714	-1.271778051
SPATA32	11.03029434	58.97961826	3.546230312	0.001320407	0.013602924	-1.274079228
ZNF367	-4.021754622	18.5207229	-3.546173611	0.001320606	0.013602924	-1.274221201
CENPX	-17.68531341	128.7971036	-3.545779527	0.001321989	0.013610155	-1.275207917
RPL18	-434.8309483	4402.644408	-3.545065119	0.0013245	0.013628295	-1.276996556
ZRANB1	-7.475898763	34.51644556	-3.544890343	0.001325115	0.013628295	-1.277434116
CTNNBL1	-17.43117194	115.8504331	-3.544665158	0.001325908	0.013629434	-1.277997864
CYTH1	12.48888776	75.62062358	3.543921838	0.001328528	0.013641825	-1.27985866
BAG2	-10.53079167	23.09040732	-3.543774448	0.001329048	0.013641825	-1.280227611
MAP3K4	-25.64316855	151.7951926	-3.543742409	0.001329161	0.013641825	-1.280307811
MYL3	6.523517773	27.57274048	3.542191239	0.001334648	0.013691105	-1.28419038
ACTN4	33.27536146	293.8346349	3.541801658	0.001336029	0.013698244	-1.285165394
CD14	-306.2680036	851.0459426	-3.54023014	0.001341616	0.0137436	-1.28909805
SH3BP4	-4.719220898	11.11171006	-3.540170424	0.001341829	0.0137436	-1.289247474
UTP20	-13.57890313	66.5586585	-3.539973579	0.00134253	0.01374374	-1.289740018
AKIRIN2	12.53264766	37.10614331	3.539500403	0.001344218	0.013752762	-1.290923954
PIK3CD	113.2124458	742.4189303	3.539340694	0.001344788	0.013752762	-1.291323549
PRRG4	16.38360085	29.87087559	3.538898418	0.001346368	0.013761876	-1.292430094
HTR5A	2.138352995	15.13349863	3.537686429	0.001350707	0.013799166	-1.295462135
DPM1	-48.25573906	453.9681488	-3.537327695	0.001351993	0.013805254	-1.296359504
SRSF3	89.06067096	625.7749872	3.536623818	0.001354522	0.013824007	-1.298120141
ALMS1-IT1	-4.414661979	15.76312529	-3.535757618	0.001357639	0.013842163	-1.300286616
H1-2	55.11376165	87.85950815	3.535744659	0.001357686	0.013842163	-1.300319026
FKBP15	11.91060573	39.77707119	3.534753185	0.001361263	0.013871557	-1.30279857
TP53TG5	-3.003015755	13.05707778	-3.534531877	0.001362063	0.013872632	-1.303351994
SNX27	14.00563099	57.10108374	3.534305479	0.001362882	0.013873898	-1.303918133
HLA-B	564.3108837	4653.610567	3.531840565	0.001371825	0.013957828	-1.310081069
GGH	-3.022624609	8.858986914	-3.530941755	0.0013751	0.013979669	-1.31232791
INSIG2	-12.88019701	67.48436543	-3.530791911	0.001375647	0.013979669	-1.312702469
H2BC9	18.02324518	46.573821	3.530548286	0.001376536	0.013979669	-1.313311431
CLCN3	12.42034987	47.18187393	3.530484341	0.00137677	0.013979669	-1.313471266
RRP15	-5.036073177	15.73216211	-3.529752439	0.001379445	0.013992853	-1.315300615
PCCA	-3.131778711	17.35431616	-3.529661209	0.001379779	0.013992853	-1.315528628
STEEP1	-5.986874284	38.58713735	-3.52955481	0.001380169	0.013992853	-1.31579455
ZNF764	-4.223245638	16.97282686	-3.528764945	0.001383064	0.014015091	-1.317768564
MGME1	19.46224362	129.583326	3.52660556	0.001391007	0.014088445	-1.323164365
COIL	-11.43793457	58.9825022	-3.524153107	0.001400083	0.014159105	-1.329290902
NCEH1	-11.22581992	21.73272573	-3.524079622	0.001400356	0.014159105	-1.329474449
INTS8	20.86567988	176.4308475	3.523992035	0.001400681	0.014159105	-1.329693219
ARID2	-19.04225931	68.17698052	-3.523955151	0.001400818	0.014159105	-1.329785347
MPP1	58.37930495	230.8882133	3.523007151	0.001404344	0.014187562	-1.332153069
IFT74	-6.184495443	19.3221937	-3.522523489	0.001406145	0.014198588	-1.333360965
GPR19	1.945116211	8.889398486	3.521589333	0.001409632	0.014226605	-1.335693737
ATOSB	25.80914115	90.78470581	3.520473409	0.001413808	0.014261548	-1.3384801
GADD45B	-86.21374974	255.8784982	-3.519940872	0.001415805	0.014274488	-1.339809676
ZNF268	-11.50989544	25.40913188	-3.518315917	0.001421916	0.014328867	-1.34386618
AHCTF1	29.19743177	112.7889015	3.517428584	0.001425263	0.014355362	-1.346080987
DSC2	12.44037012	14.48883862	3.517032051	0.001426762	0.014363215	-1.347070672
TRMT1	-9.626439844	68.14193584	-3.51681237	0.001427593	0.014364343	-1.347618943
TNFRSF14	15.86612292	160.3132721	3.516370001	0.001429267	0.014373953	-1.348722949
GADD45G	5.368585221	20.37363984	3.514298357	0.001437134	0.014445796	-1.353892353
FAM169A	-10.44066706	21.5847623	-3.51395251	0.001438451	0.014447029	-1.354755231
LSM2	-13.17599896	81.89000513	-3.513886588	0.001438702	0.014447029	-1.354919704
LOC100130357	5.69417474	15.75745972	3.512528546	0.001443887	0.014491814	-1.358307634
SGK1	-291.8756392	751.3046522	-3.512283326	0.001444826	0.014493951	-1.358919332
SLC39A11	-12.87365807	73.08763325	-3.510743142	0.001450732	0.014544063	-1.362760919
RAB11A	66.11192591	747.2621642	3.510601356	0.001451277	0.014544063	-1.363114534
SEC24B	-37.65580534	271.059039	-3.509863485	0.001454115	0.014564159	-1.364954695
TMEM185B	-9.459696094	36.60914468	-3.509701434	0.00145474	0.014564159	-1.365358811
C1QBP	-78.40911432	425.9976003	-3.508252339	0.001460333	0.014612833	-1.368972163
CCDC82	-1.228741667	4.628880176	-3.50787573	0.00146179	0.014620092	-1.369911151
REXO4	-10.8047638	66.46097827	-3.507464564	0.001463382	0.014624227	-1.37093625
[truncated: 17,984 more rows]
